# Supplementary material for: Integration of LC-MS-Based and GC-MS-Based Metabolic Profiling to Reveal the Effects of Domestication and Boiling on the Composition of Duck Egg Yolks
Source: Metabolites. 2023 Jan 16;13(1):135. doi: 10.3390/metabo13010135 (PMC9866831; doi:10.3390/metabo13010135)
Supplement: Supplementary file 1 [file metabolites-13-00135-s001.zip]

Archive with 1 entries (1 files):
- metabolites-2066608-supplementary.xlsx
