# Supplementary material for: Integration of LC-MS-Based and GC-MS-Based Metabolic Profiling to Reveal the Effects of Domestication and Boiling on the Composition of Duck Egg Yolks
Source: Metabolites. 2023 Jan 16;13(1):135. doi: 10.3390/metabo13010135 (PMC9866831; doi:10.3390/metabo13010135)
Supplement: Supplementary file 1 [file metabolites-13-00135-s001.zip › metabolites-2066608-supplementary.xlsx]

## Sheet: Table S1
Table S1 Differential metabolites between SCR and FTR groups
Peak1	rt2	m/z3	MeanFTR4	MeanSCR5	VIP6	P-value7	Q-value8
2-hydroxymyristic acid	60.7878	243.196	0.0315449	0.0118257	1.93734	5.33536e-07	0.000498108
cytosine	206.428	112.059	0.0133418	0.00489148	1.95906	1.21478e-06	0.000498108
imidazole acetol-phosphate	173.886	221.034	0.00268164	0.000573899	1.93356	1.25048e-06	0.000498108
mannitol	174.276	181.071	0.217603	0.0783048	1.98973	1.69107e-06	0.000505206
undecanoic acid	48.4096	185.154	0.234534	0.102941	1.90422	6.26368e-06	0.00149702
12-hydroxydodecanoic acid	76.576	215.165	0.0715984	0.0239477	1.86324	9.54165e-06	0.00190038
pc(18:1(9z)/18:0)	160.41	788.615	0.234686	0.134944	1.88022	1.45209e-05	0.00247892
daidzein	24.6448	253.05	0.00891183	0.0479478	1.96277	1.91551e-05	0.0028613
3-amino-2-piperidone	207.693	115.087	0.00572962	0.00259275	1.9388	2.49621e-05	0.00331442
2-pyrrolidinone	52.4024	86.0607	0.0494309	0.0082147	1.96088	4.3745e-05	0.00459864
prolyl-gamma-glutamate	383.109	244.13	0.00332178	0.00690961	1.85791	4.83201e-05	0.00459864
glycitein	25.296	285.076	0.000482422	0.00303257	1.97287	4.89028e-05	0.00459864
pc(18:1(11z)/15:0)	165.228	746.571	0.094658	0.0655188	1.90868	5.04549e-05	0.00459864
pc(18:2(9z,12z)/15:0)	165.994	744.554	0.153189	0.0956177	1.83208	5.38753e-05	0.00459864
genistein	24.3471	271.06	0.00138961	0.0113234	1.96636	6.5751e-05	0.00523816
montecristin	168.866	575.504	0.0257952	0.0114781	1.80027	9.0227e-05	0.00622904
emodin	23.4784	269.045	0.0176775	0.0725376	1.94457	9.58002e-05	0.00622904
5'-methylthioadenosine	87.8232	296.082	0.00954447	0.00427254	1.84816	0.000108932	0.00622904
dg(20:3(8z,11z,14z)/16:1(9z)/0:0)	29.8729	617.516	0.0138824	0.00938395	1.85086	0.000109389	0.00622904
pyrrolidine	291.989	72.0815	0.025917	0.00747713	1.79871	0.00011069	0.00622904
apigenin 7-sulfate	25.2865	351.018	0.000210337	0.00135152	1.93414	0.000111995	0.00622904
acrylamide	293.699	72.0451	0.00629604	0.0028265	1.87758	0.000114677	0.00622904
pc(20:1(11z)/15:0)	161.487	774.602	0.0458493	0.0242045	1.92263	0.000124007	0.00644299
sorbitol	324.573	181.071	0.0771336	0.052145	1.87614	0.000139973	0.0069695
cohibin b	168.245	577.52	0.0457248	0.0226174	1.80521	0.000155985	0.00745606
alloxanthin	30.9904	565.406	0.0479621	0.0198025	1.90435	0.00017261	0.00793342
pe(16:1(9z)/18:0)	168.233	718.539	0.334636	0.170831	1.79571	0.000196332	0.00868949
palmitic amide	33.2518	256.264	0.0768199	0.0966884	1.74523	0.000238641	0.0101849
flavin adenine degrad product	953.388	204	0.00743319	0.00409997	1.8174	0.000249041	0.0102315
5-[2h-pyrrol-4-(3h)-ylidenemethyl]-2-furanmethanol	294.259	178.087	0.0312232	0.00304754	1.92109	0.000256858	0.0102315
ganodosterone	31.5603	409.311	0.0113851	0.00408512	1.84795	0.000441793	0.0161281
3-(4-hydroxyphenyl)-1-propanol	34.3443	153.091	0.00956626	0.00460303	1.72109	0.000442393	0.0161281
3-methylglutarylcarnitine	268.086	290.161	0.00138531	0.000370128	1.6837	0.000445379	0.0161281
conduritol b epoxide 2	1088.43	318	0.00394856	0.0110022	1.78554	0.000474482	0.0166767
pc(16:1(9z)/15:0)	148.04	718.54	0.0326691	0.0179148	1.74443	0.000504584	0.0172279
harmalan	97.4371	185.108	0.0206285	0.000944414	1.87364	0.000580701	0.0191535
dodecanoylcarnitine	206.559	344.28	0.00692577	0.010784	1.66084	0.000593038	0.0191535
diphenylamine	117.716	170.097	0.00554674	0.00118976	1.82966	0.000675161	0.0208794
sphinganine	54.662	302.306	0.0969328	0.168288	1.72753	0.00068142	0.0208794
proline betaine	288.594	144.102	0.674366	0.203508	1.73662	0.000749096	0.0219084
caprylic acid	56.3008	143.107	0.44963	0.307227	1.72177	0.00075167	0.0219084
n-ornithyl-l-taurine	234.843	240.102	0.0260566	0.00834369	1.84585	0.000796802	0.0224713
4-aminobutyraldehyde	69.2994	88.0763	0.0143377	0.00577427	1.815	0.000808592	0.0224713
( Â±)-anisoxide	31.0151	203.144	0.0063626	0.0035357	1.79758	0.000878075	0.0238477
dimethylethanolamine	269.259	90.092	0.00963397	0.0043714	1.74581	0.0010824	0.0284913
2-propenyl 2-aminobenzoate	363.453	178.087	0.0135032	0.00129639	1.8466	0.0011146	0.0284913
beta-doradecin	31.0093	581.401	0.00629865	0.00248174	1.87085	0.0011413	0.0284913
lysope(18:2(9z,12z)/0:0)	222.248	478.293	0.523892	0.294219	1.74335	0.00114442	0.0284913
2-phenyl-4-pentenal	28.1985	161.097	0.0113912	0.0170644	1.75037	0.00132392	0.0318165
1h-pyrrole-2-carboxaldehyde	50.1515	96.045	0.00879124	0.00294691	1.82249	0.00133123	0.0318165
4',6'-dihydroxy-2'-methoxyacetophenone 6'-glucoside	63.6555	345.12	0.00047456	0.000196525	1.6956	0.00154799	0.0362715
3-methyl-5-pentyl-2-furanundecanoic acid	222.252	337.274	0.0258391	0.0145805	1.72885	0.00165666	0.0380714
n-acetyl-d-galactosamine 1	1160	202	0.0137449	0.0078139	1.63843	0.00191783	0.0432417
n-acetylleucine	213.763	172.097	0.0299767	0.0217514	1.65445	0.00200103	0.044282
resolvin d1	41.0609	375.221	0.324662	0.1821	1.64263	0.00204535	0.0444399
1-(1-pyrrolidinyl)-2-butanone	51.2644	142.123	0.00984782	0.00839229	1.5917	0.00234929	0.0485218
oleoyl glycine	59.1389	340.283	0.000660912	0.0012381	1.61362	0.00235464	0.0485218
4-aminophenol	27.7323	110.061	0.00571246	0.00201955	1.80421	0.00235503	0.0485218
kaurenoic acid methyl ester	65.9589	317.248	0.00151607	0.000762103	1.6493	0.00273828	0.0554617
butyrylcarnitine	277.267	232.155	0.0138837	0.0218163	1.57807	0.00286089	0.0569794
pregnanetriol	178.361	337.274	0.0043792	0.00249343	1.69085	0.00299597	0.0586916
pc(24:1(15z)/14:0)	44.516	816.642	0.00023975	0.000357208	1.56435	0.00310641	0.0598736
cohibin c	59.1941	577.522	0.00430966	0.00222648	1.63587	0.0034978	0.0663471
3'-deoxyoleacein	173.852	305.14	0.000421347	0.00104765	1.65901	0.00385022	0.0718908
octahydro-2h-1-benzopyran-2-one	37.7775	155.107	0.0217385	0.00817904	1.63295	0.00418667	0.0769704
pc(16:1(9z)/p-18:0)	158.543	744.591	0.00578022	0.00252828	1.5498	0.00429392	0.0777459
n-acetylhistamine	149.742	154.098	0.0231508	0.0107816	1.57919	0.00444988	0.0793673
isoquinoline	36.6028	130.066	0.065193	0.0876548	1.61246	0.00488184	0.0857911
13-cis-retinal	31.5518	285.222	0.0307796	0.0411454	1.61561	0.00505909	0.0867631
n,n-dimethylsphingosine	33.2413	328.321	0.00846023	0.0109189	1.53494	0.00514926	0.0867631
(3s,3'r,5r,6r)-7',8'-didehydro-3,6-epoxy-5,6-dihydro-beta,beta-carotene-3',5-diol	33.2553	583.416	0.00229471	0.000422991	1.52135	0.00515496	0.0867631
tetrahydroharmol	83.9609	203.118	0.00846647	0.00405074	1.56977	0.00524814	0.0871045
n-acetyl-d-glucosamine	272.306	220.082	0.0186516	0.00999578	1.61857	0.00537361	0.0876341
linoleic acid	37.1343	279.233	18.9801	12.5212	1.59077	0.00542671	0.0876341
octanal 2	483.673	141	0.0250699	0.0150713	1.64596	0.00562716	0.0889338
ribothymidine	147.394	257.078	0.0336961	0.0507712	1.55788	0.00565604	0.0889338
pipecolic acid	290.88	130.087	0.0104532	0.0070209	1.59677	0.0058864	0.0913539
oleamide	132.3	282.28	0.00850263	0.0108943	1.52468	0.00618839	0.0948093
cer(d18:0/16:0)	33.2079	540.536	0.00844551	0.00336575	1.50488	0.00629815	0.0952695
phenol	49.041	95.061	0.00272097	0.00211293	1.65799	0.00647439	0.0967036
lysopc(18:2(9z,12z))	215.529	520.339	2.07307	1.3751	1.66264	0.00661082	0.0967036
3'-hydroxy-e,e-caroten-3-one	51.2709	567.421	0.00220677	0.00100133	1.48282	0.0066762	0.0967036
dg(18:4(6z,9z,12z,15z)/15:0/0:0)	42.2631	575.467	0.000236754	0.000106642	1.53162	0.00671665	0.0967036
diglycerol 1	969.63	292	0.0040176	0.00322026	1.6573	0.00685199	0.0972319
(9s,10e,12z,15z)-9-hydroxy-10,12,15-octadecatrienoic acid	35.4862	277.217	0.0178611	0.0143702	1.53892	0.00691607	0.0972319
3-(2-hydroxyphenyl)propanoic acid	119.282	165.055	0.146432	0.0241159	1.66661	0.00751374	0.104406
pc(20:1(11z)/14:0)	162.634	760.582	11.9501	10.4153	1.5879	0.00773889	0.104695
lutein	40.5904	568.425	0.00155471	0.000509015	1.55229	0.00784123	0.104695
pc-m5'	60.8284	480.279	0.00255475	0.00115585	1.53051	0.00785422	0.104695
pc(20:3(8z,11z,14z)/15:0)	161.524	770.568	0.0267645	0.0176638	1.47269	0.00788495	0.104695
isokobusone	49.5382	221.154	0.760866	0.463766	1.47569	0.00800746	0.105153
lysope(0:0/22:1(13z))	212.183	536.371	0.0178977	0.0104142	1.52472	0.00816183	0.105992
adenine	169.799	134.046	0.241004	0.154732	1.54478	0.00844074	0.105992
indole	33.242	118.065	0.549509	0.615825	1.51054	0.00851594	0.105992
monoolein	1489.33	218	0.00154704	0.0021733	1.48587	0.008537	0.105992
phenylacetaldehyde	33.2437	121.065	0.839713	0.93574	1.53653	0.00868905	0.105992
2,5-dihydro-2,4-dimethyloxazole	53.5248	100.076	0.19649	0.0513188	1.59491	0.00869596	0.105992
dg(14:0/22:5(4z,7z,10z,13z,16z)/0:0)	29.9081	615.501	0.00929147	0.00653286	1.47745	0.00876466	0.105992
1,3-diaminopropane	975.066	271	0.00586694	0.00253937	1.50688	0.00878091	0.105992
2-amino-3-methylbenzoate	255.44	152.071	0.011544	0.00963726	1.52894	0.00901782	0.10699
beta-aminopropionitrile	373.805	71.0611	0.0205335	0.0164528	1.52666	0.00904268	0.10699
myristoleic acid	46.1461	225.186	0.151943	0.0778864	1.49243	0.00935047	0.109547
linoleic acid methyl ester	1183.21	157	0.000948888	0.000735258	1.55642	0.00961481	0.11155
prolyl-arginine	461.086	272.173	0.0033172	0.00809894	1.54821	0.00981515	0.11278
lysopc(14:0/0:0)	221.124	468.308	0.447687	0.341855	1.44179	0.0100603	0.114496
lysopc(18:1(9z))	214.417	522.354	7.77578	6.78065	1.49991	0.010167	0.114618
dodecanedioic acid	29.2857	229.144	0.00399628	0.00165613	1.61213	0.0103122	0.115169
azelaic acid	365.094	187.097	0.0177784	0.0126084	1.45686	0.0106813	0.118186
genipinic acid	58.0326	243.088	0.00718838	0.0047296	1.59465	0.0107942	0.11834
(r)-3-hydroxy-tetradecanoic acid	85.5685	243.196	0.0270751	0.0206784	1.44679	0.0114697	0.124603
pe(p-18:1(11z)/18:4(6z,9z,12z,15z))	44.4767	722.508	0.000768469	0.000992107	1.41059	0.0116747	0.125687
lysope(20:2(11z,14z)/0:0)	218.874	506.324	0.0210243	0.0140394	1.46553	0.0118864	0.126824
2-acetyl-1-alkyl-sn-glycero-3-phosphocholine	213.296	524.371	4.69008	5.48148	1.48777	0.0130214	0.137559
pc(18:2(9z,12z)/18:0)	160.424	786.602	0.990763	0.798473	1.49004	0.0131228	0.137559
indoleacetaldehyde	33.7442	158.06	2.22277	1.63709	1.48254	0.0134589	0.13865
pinostilbenoside	51.2537	405.157	0.0221215	0.0274122	1.4676	0.0144468	0.146993
triethanolamine	296.542	150.113	0.0147152	0.0191711	1.42049	0.0145148	0.146993
pc(22:5(7z,10z,13z,16z,19z)/22:5(7z,10z,13z,16z,19z))	148.07	882.601	0.000668368	0.00144021	1.41613	0.0147924	0.148437
thiamine	358.919	265.112	0.936021	1.34482	1.45295	0.0150012	0.148437
piperidine	293.124	86.097	0.470772	0.553806	1.41514	0.0150338	0.148437
dl-2-aminooctanoic acid	243.972	160.134	0.00633124	0.00278735	1.51131	0.0151617	0.148437
pe-nme2(18:1(9z)/16:0)	79.4638	746.571	0.00300141	0.00161025	1.44905	0.0153045	0.148437
lucidenic acid m	34.3466	463.304	0.0667616	0.0796943	1.41378	0.0155107	0.148437
lysopc(17:0)	214.417	510.356	0.139234	0.116275	1.50359	0.0155269	0.148437
pc(22:2(13z,16z)/15:0)	159.286	800.614	0.00405185	0.00155353	1.51159	0.0163224	0.154804
2-methyl-3-phenyl-2-propenal	33.2384	147.081	0.0421304	0.0478446	1.43102	0.0167772	0.156933
4,5-dihydro-2-methylthiazole	299.978	102.038	0.12862	0.114525	1.48901	0.0168623	0.156933
4-hydroxybenzeneacetonitrile	47.2854	132.044	0.0299251	0.0237123	1.45552	0.0169409	0.156933
docosatrienoic acid	37.1515	333.28	0.381557	0.819803	1.50654	0.0171256	0.157243
2,5-dimethylpyrazine	54.7699	109.077	0.00401439	0.00295548	1.37265	0.0172934	0.157243
5-(2-hydroxyethyl)-4-methylthiazole	358.925	144.048	0.209756	0.305155	1.43088	0.0174412	0.157243
mandelic acid o-beta-d-glucopyranoside	204.301	315.109	0.00567843	0.00427861	1.4776	0.0188148	0.167789
2'-o-methyladenosine	272.306	280.104	0.0156419	0.00834878	1.43589	0.0201927	0.177429
5-methylcytosine	199.779	126.067	0.00759884	0.00973014	1.42989	0.020766	0.181134
camelledionol	62.0074	441.335	0.00161962	0.000795477	1.39567	0.0212196	0.183428
desloratadine	43.4436	156.068	0.0299002	0.0340676	1.49491	0.0215899	0.184285
d-glucoheptose 1	1191.83	319	0.00431112	0.00160561	1.51714	0.0241174	0.203492
gingerol	45.0201	293.176	2.91539	2.02616	1.42157	0.0243231	0.203492
3-methoxy-4-hydroxyphenylethyleneglycol sulfate	45.0258	263.023	0.094056	0.135589	1.44814	0.0243509	0.203492
sm(d18:1/22:0)	198.652	787.67	0.00170133	0.000956433	1.45116	0.0254599	0.211282
l-threose 2	749.31	117	0.00566858	0.00387502	1.46098	0.0272593	0.224654
3-methyl sulfolene	309.198	133.043	0.00652679	0.00472524	1.39644	0.0283518	0.232058
creatine	828.564	115	0.0296856	0.0402827	1.34282	0.0286873	0.233207
pc(20:5(5z,8z,11z,14z,17z)/15:0)	46.2144	766.534	0.000349685	0.000459913	1.31135	0.0296483	0.238409
2,6-diaminopimelic acid 2	1029.74	174	0.118896	0.152353	1.42877	0.0297263	0.238409
pe(20:3(5z,8z,11z)/14:0)	168.21	714.507	0.0128305	0.00411246	1.27385	0.0306526	0.24296
simvastatin	33.2437	419.278	0.0955179	0.111319	1.28513	0.0307004	0.24296
pc(22:6(4z,7z,10z,13z,16z,19z)/16:1(9z))	113.235	804.551	0.0235069	0.0404736	1.37966	0.0315319	0.247422
pc(20:4(8z,11z,14z,17z)/20:4(8z,11z,14z,17z))	87.0486	830.569	0.0132555	0.0168896	1.28029	0.0318825	0.247422
p-toluenesulfonic acid	36.0097	171.011	0.438197	0.320814	1.30523	0.0318853	0.247422
avocadienofuran	33.2987	247.206	0.0512353	0.0592958	1.33949	0.0325799	0.249592
nornicotine	824.784	142	0.00604782	0.00253975	1.53674	0.0325827	0.249592
3-hydroxynorvaline 1	730.368	327	0.00214557	0.00153906	1.36071	0.0336058	0.250586
cytochalasin opho	67.0071	452.284	0.00208638	0.00539294	1.26362	0.0337626	0.250586
glycylalanylprolylmethionylphenylalanylvalinamide	214.413	620.324	0.0201928	0.0170597	1.22729	0.0339697	0.250586
tauroursodeoxycholic acid	160.843	498.289	17.8381	10.1063	1.34994	0.0340335	0.250586
pe(16:0/18:2(9z,12z))	145.138	714.509	0.200366	0.0721091	1.32827	0.0340391	0.250586
n-trans-feruloyloctopamine	182.831	330.137	0.00151715	0.000960075	1.23602	0.0345343	0.250586
n-acetyl-l-aspartic acid	418.364	174.04	1.19219	0.493467	1.41274	0.035079	0.250586
pc(20:2(11z,14z)/14:0)	163.749	758.567	7.87834	6.97697	1.30558	0.0351325	0.250586
glycocholic acid	238.734	464.302	0.00092306	0.00246581	1.33914	0.0352288	0.250586
1-methyladenine	254.288	150.078	0.00278691	0.00503581	1.34623	0.0356261	0.251249
n-a-acetyl-l-arginine	387.743	217.13	0.00238478	0.00167763	1.22913	0.0357425	0.251249
pseudouridine	259.438	243.062	0.00461282	0.0054897	1.1981	0.0377794	0.262658
hydroxytyrosol 1-o-glucoside	383.097	317.121	0.0173321	0.0197668	1.31182	0.0378052	0.262658
4-methoxybenzyl glucoside	180.605	301.126	0.00519639	0.00711208	1.34471	0.038188	0.263784
1,11-undecanedicarboxylic acid	284.574	243.16	0.00522816	0.00285757	1.23368	0.0385946	0.265061
inosine	233.036	267.073	0.00475863	0.0101794	1.22326	0.0388628	0.265377
d-proline	327.46	116.071	1.7431	2.02568	1.2946	0.0404712	0.274504
2,3,4,5-tetrahydropiperidine-2-carboxylate	462.506	126.055	0.0370445	0.043214	1.20486	0.0406588	0.274504
2-methoxy-3-methylpyrazine	194.136	125.071	0.0169905	0.0274236	1.29629	0.04195	0.28163
anabasine	67.0943	163.123	0.00648739	0.00834705	1.22528	0.0427406	0.285254
anandamide 2	1551.41	103	0.00419208	0.00270495	1.36922	0.0429671	0.285254
ethyl -3-hydroxybutyrate glucoside	383.108	295.139	0.00169506	0.00197519	1.21979	0.0433275	0.286057
8,13-abietadien-18-al	45.6247	287.238	0.00131596	0.000875769	1.32313	0.0437578	0.286622
pe(18:2(9z,12z)/20:3(5z,8z,11z))	160.398	766.538	0.0959461	0.0752894	1.26236	0.043901	0.286622
lysope(0:0/14:0)	227.92	426.263	0.004078	0.00299283	1.30863	0.0442325	0.286622
n-palmitoylsphingosine	67.0468	538.521	0.000337394	0.000203329	1.1608	0.0443841	0.286622
pe(24:1(15z)/14:1(9z))	38.9227	772.589	0.000795298	0.000375818	1.26665	0.0446943	0.286622
4-(4-methyl-3-pentenyl)-3-cyclohexene-1-carboxaldehyde	52.4372	193.163	0.00789678	0.0114426	1.28788	0.0450919	0.286622
isopropylpyrazine	74.9218	123.092	0.000999083	0.000548482	1.28578	0.0461489	0.291788
pc(20:5(5z,8z,11z,14z,17z)/14:0)	167.109	752.521	0.00261281	0.00198329	1.11918	0.0468599	0.293181
bovinic acid	66.4175	279.233	1.13545	0.631588	1.15621	0.0475562	0.295988
pc(18:3(6z,9z,12z)/18:0)	98.5886	784.576	0.243805	0.457997	1.32276	0.048506	0.299081
heptadecanoic acid	40.466	269.249	0.247079	0.197588	1.33489	0.0485537	0.299081
1 Name of the metabolite obtained by qualitative analysis
2 Retention time
3 Quantitative ions
4 FTR Mean value of relative peak area
5 SCR Mean value of relative peak area
6 Variable importance in the projection value based on OPLS-DA model
7 P-value obtained by t-test for metabolite in this comparison
8 Multiple hypothesis-testing corrected P-values

## Sheet: Table S2
Table S2 Differential metabolites between SCR and CMR groups
Peak1	rt2	m/z3	MeanCMR4	MeanSCR5	VIP6	P-value7	Q-value8
( Â±)-anisoxide	31.0151	203.144	0.00970509	0.0035357	2.19041	2.11165e-09	2.53609e-06
3'-hydroxy-e,e-caroten-3-one	51.2709	567.421	0.00832158	0.00100133	2.17277	5.19876e-07	0.000312186
3-amino-2-piperidone	207.693	115.087	0.0240174	0.00259275	2.18389	9.73865e-07	0.000389871
pipecolic acid	290.88	130.087	0.0132937	0.0070209	2.08113	7.87294e-06	0.00236385
2-acetylpyrrolidine	145.804	114.092	0.00243814	0.0344709	2.16361	1.25673e-05	0.00301867
alloxanthin	30.9904	565.406	0.0824689	0.0198025	2.15914	2.08166e-05	0.0040978
cytosine	206.428	112.059	0.00886008	0.00489148	2.02624	3.0503e-05	0.0040978
glycitein	25.296	285.076	0.000781564	0.00303257	2.13384	3.33572e-05	0.0040978
2-propenyl 2-aminobenzoate	363.453	178.087	0.0087404	0.00129639	2.13879	3.38876e-05	0.0040978
imidazole acetol-phosphate	173.886	221.034	0.00219199	0.000588819	2.02394	3.58134e-05	0.0040978
3-methylglutarylcarnitine	268.086	290.161	0.0117937	0.00101041	2.08686	3.75319e-05	0.0040978
daidzein	24.6448	253.05	0.0100789	0.0479478	2.14445	4.47675e-05	0.00421384
lutein	40.5904	568.425	0.00478359	0.000509015	2.13736	4.58606e-05	0.00421384
emodin	23.4784	269.045	0.0234544	0.0725376	2.07835	5.09956e-05	0.00421384
mannitol	174.276	181.071	0.17937	0.0783048	2.10648	5.26291e-05	0.00421384
beta-doradecin	31.0093	581.401	0.00790935	0.00248174	2.13809	6.57008e-05	0.00493166
genistein	24.3471	271.06	0.001944	0.0113234	2.1249	8.32394e-05	0.00583142
4-aminobutyraldehyde	69.2994	88.0763	0.0316184	0.00577427	2.10563	8.73984e-05	0.00583142
apigenin 7-sulfate	25.2865	351.018	0.00025855	0.00135152	2.10746	0.000132762	0.00839196
proline betaine	288.594	144.102	0.769107	0.203508	1.95048	0.000150618	0.00904459
2-pyrrolidinone	52.4024	86.0607	0.015823	0.0082147	2.02977	0.000262453	0.0150098
ganodosterone	31.5603	409.311	0.00973093	0.00408512	1.94145	0.000305301	0.0166667
acrylamide	293.699	72.0451	0.000945006	0.0028265	1.89488	0.000381214	0.019906
nornicotine	824.784	142	0.00448916	0.00253975	1.92248	0.00044072	0.0220544
lysopc(22:6(4z,7z,10z,13z,16z,19z))	205.489	568.341	0.0245882	0.0161972	1.92087	0.000515919	0.0247847
kaurenoic acid methyl ester	65.9589	317.248	0.00134492	0.000762103	1.87156	0.000575618	0.0265891
3-methoxy-4-hydroxyphenylethyleneglycol sulfate	45.0258	263.023	0.0747766	0.135589	1.96378	0.000755538	0.0336074
1h-pyrrole-2-carboxaldehyde	50.1515	96.045	0.00742582	0.00294691	2.02349	0.000803785	0.0344766
pyrrolidine	291.989	72.0815	0.00778565	0.00266094	1.90277	0.000846356	0.0350508
monoolein	1489.33	218	0.00135376	0.0021733	1.96156	0.000903165	0.0361567
diglycerol 1	969.63	292	0.00447283	0.00322026	1.88373	0.000973181	0.0377029
harmalan	97.4371	185.108	0.0137108	0.000944414	1.99484	0.00103447	0.0388251
n-acetyl-d-galactosamine 1	1160	202	0.0165657	0.0078139	1.90149	0.00107402	0.0390878
glucose 1	1055.97	59	0.76532	0.88162	1.88572	0.0011281	0.0395786
conduritol b epoxide 2	1088.43	318	0.0047062	0.0110022	1.97578	0.00115341	0.0395786
5-[2h-pyrrol-4-(3h)-ylidenemethyl]-2-furanmethanol	294.259	178.087	0.0206655	0.00304754	1.96553	0.00145458	0.0485265
n-acetylornithine	378.471	175.108	0.00733127	0.00363268	1.8423	0.00153346	0.0497752
dimethylethanolamine	269.259	90.092	0.00913972	0.0043714	1.89491	0.00175384	0.0554304
n-acetylleucine	213.763	172.097	0.0377959	0.0217514	1.82758	0.0020118	0.0619531
n-ornithyl-l-taurine	234.843	240.102	0.0162895	0.00834369	1.89368	0.00257494	0.075427
thymidine	91.1843	241.083	0.0787418	0.0553563	1.73693	0.00291077	0.0832341
deoxyuridine	108.021	227.067	0.077016	0.0572996	1.73236	0.00344672	0.0935529
epidermin	421.364	262.129	0.00463616	0.00331085	1.82059	0.00350531	0.0935529
2-keto-l-gulonic acid	1043.67	278	0.00187848	0.00104287	1.78094	0.00401293	0.104772
pc(20:1(11z)/15:0)	161.487	774.602	0.031378	0.0242045	1.73194	0.00410206	0.104821
(3s,3'r,5r,6r)-7',8'-didehydro-3,6-epoxy-5,6-dihydro-beta,beta-carotene-3',5-diol	33.2553	583.416	0.00529538	0.000422991	1.84546	0.00427048	0.105802
4-aminophenol	27.7323	110.061	0.00281017	0.00201955	1.82291	0.00431666	0.105802
sphinganine	54.662	302.306	0.115749	0.168288	1.69489	0.00475049	0.114107
oxoproline	813.024	314	0.00332907	0.00539176	1.76805	0.00542988	0.127868
n-a-acetyl-l-arginine	387.743	217.13	0.00275459	0.00167763	1.76346	0.00566308	0.130349
2-hydroxy-3-isopropylbutanedioic acid	842.238	185	0.00145706	0.00177896	1.78639	0.0057523	0.130349
tetradecanedioic acid	159.729	257.176	0.00942232	0.00399457	1.66393	0.0063614	0.141482
pc(22:5(4z,7z,10z,13z,16z)/15:0)	37.7273	794.57	0.00163337	0.00263465	1.69231	0.00670273	0.14375
3-(2-hydroxyphenyl)propanoic acid	119.282	165.055	0.0822067	0.0241159	1.78423	0.00692572	0.144613
pc(18:3(6z,9z,12z)/18:3(6z,9z,12z))	108.147	778.539	0.00723683	0.00224302	1.78265	0.00698382	0.144613
asparagine 3	882.678	229	0.100011	0.144967	1.65324	0.00776748	0.158114
allantoin	200.242	157.036	0.349057	0.467418	1.64295	0.00882437	0.176634
13-cis-retinal	31.5518	285.222	0.031676	0.0411454	1.56069	0.00962538	0.18951
lysope(16:0/0:0)	223.372	454.293	1.66314	2.25018	1.72998	0.0103564	0.200613
myo-inositol	1167.14	217	0.582767	0.436265	1.68258	0.0108515	0.206867
pc(14:0/14:0)	170.483	678.509	0.00288504	0.00426661	1.62025	0.0114618	0.213196
6-phosphogluconic acid	1334.64	318	0.00418395	0.00278255	1.68871	0.0116504	0.213196
2-phenyl-4-pentenal	28.1985	161.097	0.0132602	0.0170644	1.55277	0.0117949	0.213196
n-acetyl-d-glucosamine	272.306	220.082	0.0236046	0.00999578	1.66808	0.0118935	0.213196
androsterone sulfate	29.283	369.174	0.021201	0.0451942	1.60365	0.0129864	0.218949
p-toluenesulfonic acid	36.0097	171.011	0.413041	0.320814	1.54276	0.0130562	0.218949
dl-2-aminooctanoic acid	243.972	160.134	0.00422434	0.00278735	1.66167	0.0131579	0.218949
2-hydroxystearic acid	58.5397	299.259	0.16028	0.403635	1.68503	0.0132517	0.218949
glycocholic acid	238.734	464.302	0.000536002	0.00246581	1.68622	0.0133083	0.218949
4,5-dihydro-2-methylthiazole	299.978	102.038	0.123381	0.114525	1.57895	0.0140867	0.224907
2-amino-3-methylbenzoate	255.44	152.071	0.0109652	0.00963726	1.50216	0.0141655	0.224907
asparagine 2	861.642	217	0.00326484	0.00383901	1.50951	0.0143863	0.224907
monostearin	1504.27	399	0.00376722	0.0052493	1.56865	0.0147976	0.225618
octahydro-2h-1-benzopyran-2-one	37.7775	155.107	0.0138565	0.00817904	1.57441	0.0148408	0.225618
l-cysteine	835.62	218	0.00134087	0.00189606	1.56802	0.0155082	0.230646
maleamate 2	815.814	185	0.0062989	0.0078513	1.66821	0.0168065	0.242794
pc(15:0/15:0)	168.256	706.54	0.0652707	0.0767697	1.561	0.0170888	0.242794
2-pyrocatechuic acid	24.6603	153.018	0.189572	0.356707	1.57137	0.0173366	0.242794
diphenylamine	117.716	170.097	0.00313413	0.00118976	1.59496	0.0174015	0.242794
pc(20:4(8z,11z,14z,17z)/14:0)	160.401	754.538	0.195548	0.138124	1.5257	0.0177832	0.242794
prolyl-gamma-glutamate	383.109	244.13	0.00443197	0.00690961	1.58801	0.017856	0.242794
n-[(3a,5b,7a,12a)-3,12-dihydroxy-24-oxo-7-(sulfooxy)cholan-24-yl]-glycine	114.336	546.279	0.00644654	0.00293679	1.47869	0.0182696	0.242794
5,6-dihydrouracil 1	783.906	71	0.015039	0.0174439	1.62742	0.0189822	0.242794
linoleic acid	37.1343	279.233	16.0182	12.5212	1.43603	0.0191269	0.242794
benzylamine	747.756	174	0.00181053	0.00243023	1.54487	0.0193909	0.242794
cytochalasin opho	67.0071	452.284	0.00235077	0.00539294	1.63514	0.0195419	0.242794
lipoic acid	1104.43	71	0.00378973	0.00521882	1.56754	0.0195625	0.242794
3,7-dimethyluric acid	344.31	195.05	0.0155463	0.0182052	1.49042	0.0198609	0.242794
ribose	912.36	103	0.0104237	0.00737814	1.49979	0.0202716	0.242794
creatine	828.564	115	0.0312592	0.0402827	1.60369	0.0205626	0.242794
l-glutamic acid	318.924	146.045	0.0561745	0.0406821	1.46056	0.0206593	0.242794
sm(d18:0/14:0)	204.303	677.553	0.000765121	0.00129747	1.43021	0.0207484	0.242794
pc(22:6(4z,7z,10z,13z,16z,19z)/p-18:1(11z))	148.057	816.591	0.00652905	0.00272963	1.54763	0.0208224	0.242794
pc(p-18:1(11z)/22:6(4z,7z,10z,13z,16z,19z))	83.9745	816.591	0.00599563	0.00246533	1.49697	0.0217476	0.248868
resolvin d1	41.0609	375.221	0.238654	0.1821	1.4428	0.0217578	0.248868
maleimide	461.901	154	0.00606316	0.00700458	1.65513	0.0222595	0.251912
hydroxyprolyl-hydroxyproline	437.719	245.114	0.0173444	0.0239758	1.46085	0.0224435	0.251912
pc(22:5(7z,10z,13z,16z,19z)/16:1(9z))	155.919	806.569	0.813144	0.665441	1.50183	0.0230779	0.254567
oxamic acid	603.48	189	0.0144372	0.0227192	1.59981	0.0232377	0.254567
leucyl-serine	284.057	219.135	0.00189472	0.00314052	1.51105	0.0233159	0.254567
2'-o-methyladenosine	272.306	280.104	0.0215378	0.00834878	1.5542	0.023695	0.255554
pc(20:5(5z,8z,11z,14z,17z)/14:0)	167.109	752.521	0.00441925	0.00198329	1.58677	0.0238318	0.255554
lysopc(22:0)	208.254	580.435	0.00482168	0.00391367	1.39642	0.0245692	0.261129
gyromitrin	60.2759	101.072	0.0137772	0.0127197	1.42497	0.0258983	0.272841
deoxyribose 5-phosphate	186.666	213.017	6.00604	6.57422	1.41533	0.0298721	0.300404
asymmetric dimethylarginine	512.683	203.151	0.0504158	0.0395102	1.38758	0.0300903	0.300404
abietic acid 2	1327.37	80	0.00495709	0.00736899	1.45842	0.0300916	0.300404
flavin adenine degrad product	953.388	204	0.00522384	0.00372488	1.50889	0.0302928	0.300404
pelargonic acid	683.16	215	0.00465291	0.00692726	1.59004	0.0307692	0.300404
phenol	49.041	95.061	0.0025247	0.00211293	1.40464	0.030797	0.300404
iminoerythrose 4-phosphate	442.383	200.024	0.00310643	0.0040503	1.3829	0.0307984	0.300404
cucurbitaxanthin a	61.4852	585.432	0.00227305	0.000927678	1.48395	0.0309507	0.300404
tragopogonsaponin m	223.367	945.527	0.00120706	0.00198324	1.48188	0.0313984	0.300404
d-1-piperideine-2-carboxylic acid	586.978	128.071	0.0451196	0.112872	1.48856	0.0314686	0.300404
lysine	1071.55	52	0.00758075	0.0105011	1.45429	0.0315162	0.300404
lysopc(17:0)	214.417	510.356	0.136944	0.116275	1.41275	0.0332796	0.313591
ornithine 1	1001.74	330	0.000448906	0.000601187	1.45718	0.0337335	0.313615
n,n'-diacetylhydrazine	381.275	115.05	0.115495	0.0920073	1.42343	0.0339467	0.313615
l-lysine	544.43	145.097	0.680276	0.816263	1.46199	0.0342454	0.313959
pc(22:5(4z,7z,10z,13z,16z)/14:0)	158.165	780.553	0.353632	0.299084	1.3926	0.0355668	0.321171
prolyl-lysine	485.729	244.166	0.0142211	0.0237502	1.44556	0.0362636	0.323188
ribonic acid, gamma-lactone	920.64	218	0.000941614	0.00115632	1.5235	0.0375117	0.328844
1,3-diaminopropane	975.066	271	0.00513409	0.00275331	1.53161	0.0381889	0.331038
pc(18:4(6z,9z,12z,15z)/18:2(9z,12z))	159.075	778.538	0.0138298	0.00792215	1.40491	0.0385889	0.331038
cholestane-3,5,6-triol, (3beta ,5alpha ,6beta)-	1781.33	441	0.0299718	0.0398314	1.47665	0.0392948	0.332728
maltose	1483.31	204	0.00317485	0.00414251	1.43783	0.03934	0.332728
palmitic amide	33.2518	256.264	0.0840073	0.0966884	1.28727	0.0399996	0.335941
lysopc(p-18:1(9z))	206.557	506.362	0.030606	0.0201881	1.34913	0.0413136	0.343076
hypoxanthine	194.128	137.046	0.053253	0.0346505	1.39175	0.0414205	0.343076
4-amino-2-methylenebutanoic acid	537.098	116.071	0.0539241	0.103548	1.46377	0.0421753	0.345316
alpha-dimorphecolic acid	48.4134	295.228	0.203877	0.269408	1.34535	0.0425038	0.345316
lysopc(15:0)	220.004	482.324	1.11171	1.35762	1.41175	0.0427549	0.345316
(9s,10e,12z,15z)-9-hydroxy-10,12,15-octadecatrienoic acid	35.4862	277.217	0.0182751	0.0143702	1.42752	0.0429699	0.345316
docosatrienoic acid	37.1515	333.28	0.465232	0.819803	1.3366	0.0432895	0.345316
13-l-hydroperoxylinoleic acid	50.1528	295.227	0.00305645	0.00243989	1.43988	0.0434161	0.345316
squamolone	257.757	129.066	0.0220756	0.0274762	1.44871	0.0441442	0.348798
indolelactate 2	1222.45	115	0.000882571	0.00110861	1.51013	0.0446728	0.350667
lysopc(14:0/0:0)	221.124	468.308	0.410543	0.341855	1.46321	0.0450586	0.351398
deoxyribose 1-phosphate	28.1466	213.005	0.0337926	0.0483262	1.36836	0.0481122	0.372792
phenylacetic acid	633.99	71	0.00309452	0.00376906	1.47489	0.0492447	0.37851
(5a,6a,8a,11a)-8-hydroxy-2-oxo-1(10),3-guaiadien-12,6-olide-15-al 8-(4-hydroxyphenylacetate)	277.267	411.144	0.00117561	0.00158829	1.34847	0.0494805	0.37851
1 Name of the metabolite obtained by qualitative analysis
2 Retention time
3 Quantitative ions
4 CMR Mean value of relative peak area
5 SCR Mean value of relative peak area
6 Variable importance in the projection value based on OPLS-DA model
7 P-value obtained by t-test for metabolite in this comparison
8 Multiple hypothesis-testing corrected P-values

## Sheet: Table S3
Table S3 Differential metabolites between SCB and FTB groups
Peak1	rt2	m/z3	MeanFTB4	MeanSCB5	VIP6	P-value7	Q-value8
dimethylethanolamine	269.259	90.092	0.0107817	0.00353336	2.00478	6.25136e-09	7.47038e-06
diphenylamine	117.716	170.097	0.00506523	0.00101511	1.95676	2.08457e-06	0.000815215
mannitol	174.276	181.071	0.222723	0.075257	1.97508	2.15319e-06	0.000815215
pyrrolidine	291.989	72.0815	0.0272919	0.00263438	1.9388	2.72875e-06	0.000815215
2-pyrrolidinone	52.4024	86.0607	0.0463579	0.00777459	1.99898	3.93635e-06	0.000940788
lysope(0:0/14:0)	227.92	426.263	0.00364411	0.00221755	1.94162	7.32296e-06	0.00145849
pc(20:1(11z)/15:0)	161.487	774.602	0.0527406	0.0244909	1.91415	1.48521e-05	0.00253546
ganodosterone	31.5603	409.311	0.0106061	0.00294339	1.87816	2.10125e-05	0.00313875
1h-pyrrole-2-carboxaldehyde	50.1515	96.045	0.00792095	0.00315142	1.92737	4.81445e-05	0.00639253
2-propenyl 2-aminobenzoate	363.453	178.087	0.0137938	0.00117383	1.98857	5.6023e-05	0.00669475
n-ornithyl-l-taurine	234.843	240.102	0.027776	0.00797912	1.96907	9.14812e-05	0.00993818
imidazole acetol-phosphate	173.886	221.034	0.00210362	0.00044303	1.91131	0.000101448	0.0101025
beta-aminopropionitrile	373.805	71.0611	0.0225394	0.0158824	1.81366	0.000135559	0.0116149
lysopc(17:0)	214.417	510.356	0.168995	0.116581	1.89785	0.000139747	0.0116149
harmalan	97.4371	185.108	0.0180624	0.00139455	1.94702	0.000154465	0.0116149
cytosine	206.428	112.059	0.0130271	0.0061184	1.83934	0.000179636	0.0116149
3-amino-2-piperidone	207.693	115.087	0.00563433	0.00221864	1.83331	0.000184273	0.0116149
4-aminophenol	27.7323	110.061	0.00654287	0.00173458	1.90848	0.000187547	0.0116149
4,5-dihydro-2-methylthiazole	299.978	102.038	0.134763	0.109723	1.86955	0.000191114	0.0116149
daidzein	24.6448	253.05	0.00818528	0.0478528	1.91919	0.000194391	0.0116149
lysope(16:1(9z)/0:0)	224.494	452.278	0.0291822	0.0207371	1.76697	0.000268003	0.0152506
resolvin d1	41.0609	375.221	0.284339	0.177389	1.76692	0.000300629	0.0153984
maltose	1483.31	204	0.00314244	0.00444907	1.79946	0.000309256	0.0153984
tauroursodeoxycholic acid	160.843	498.289	15.1219	7.13335	1.76702	0.000379418	0.0176259
sorbitol	324.573	181.071	0.0795575	0.0487223	1.78838	0.000383493	0.0176259
emodin	23.4784	269.045	0.021297	0.0838054	1.87207	0.00046328	0.0200187
octanal 2	483.673	141	0.0170503	0.00950144	1.83385	0.000469058	0.0200187
n-acetyl-d-glucosamine	272.306	220.082	0.0249474	0.00892294	1.69139	0.00055619	0.0222257
proline betaine	288.594	144.102	0.744693	0.12804	1.90367	0.000557968	0.0222257
genistein	24.3471	271.06	0.00159366	0.0125289	1.90997	0.00061025	0.0229596
4-aminobutyraldehyde	69.2994	88.0763	0.0122788	0.00489102	1.76227	0.000614818	0.0229596
glycitein	25.296	285.076	0.000555993	0.00272516	1.87039	0.00075229	0.0272307
5-[2h-pyrrol-4-(3h)-ylidenemethyl]-2-furanmethanol	294.259	178.087	0.0321959	0.00260959	1.88844	0.000785855	0.0272307
pc(20:1(11z)/14:0)	162.634	760.582	12.9812	11.3687	1.66225	0.000804654	0.0272307
pc(22:2(13z,16z)/15:0)	159.286	800.614	0.00441165	0.000885024	1.79367	0.000820339	0.0272307
pc(22:4(7z,10z,13z,16z)/15:0)	155.911	796.586	0.0561536	0.0422425	1.74714	0.000901315	0.0279764
pc-m5'	60.8284	480.279	0.00263594	0.0012129	1.81998	0.000911226	0.0279764
alloxanthin	30.9904	565.406	0.0500822	0.0199945	1.80255	0.000913036	0.0279764
pc(18:1(9z)/18:0)	160.41	788.615	0.220606	0.149632	1.66241	0.0010018	0.0299287
arachidic acid	1352.7	131	0.00592903	0.00748922	1.71824	0.0010309	0.0300471
2'-o-methyladenosine	272.306	280.104	0.0257397	0.00621883	1.76468	0.00132271	0.0376342
stearic acid	1253.77	117	0.919085	1.2539	1.69172	0.00141197	0.0392396
pc(22:2(13z,16z)/20:3(5z,8z,11z))	152.532	864.647	0.0032258	0.00169608	1.70874	0.00151155	0.0410524
beta-doradecin	31.0093	581.401	0.00562875	0.00246344	1.69658	0.00158311	0.0420404
pc(16:1(9z)/14:0)	168.226	704.523	0.0386224	0.0246223	1.66188	0.00174247	0.0443034
lysopc(16:1(9z)/0:0)	217.768	494.325	0.742464	0.447292	1.72774	0.00179443	0.0446738
pregnanetriol	178.361	337.274	0.00473458	0.00229509	1.67221	0.00199876	0.0470985
n-acetyl-d-galactosamine 1	1160	202	0.0174254	0.00651834	1.69693	0.00200648	0.0470985
pa(16:1(9z)/16:0)	609.412	647.461	0.000149132	0.000400961	1.73008	0.002121	0.0487423
l-cyclo(alanylglycyl)	378.47	129.066	0.0874886	0.0714595	1.72116	0.00231854	0.0522764
glycocholic acid	238.734	464.302	0.000785118	0.00348708	1.7492	0.00244807	0.0541748
lysopc(18:2(9z,12z))	215.529	520.339	2.07058	1.31226	1.75105	0.00259287	0.0563361
monoolein	1489.33	218	0.00132412	0.00236657	1.716	0.00265694	0.0566972
4-methyl-5-thiazolethanol	691.686	103	0.00425739	0.00804051	1.59265	0.00282518	0.0592296
p-toluenesulfonic acid	36.0097	171.011	0.408991	0.296971	1.63956	0.00300995	0.0614022
conduritol b epoxide 2	1088.43	318	0.0034659	0.00961474	1.72288	0.00303157	0.0614022
pc(22:5(4z,7z,10z,13z,16z)/14:0)	158.165	780.553	0.347296	0.261115	1.5888	0.00339351	0.0654178
apigenin 7-sulfate	25.2865	351.018	0.000213545	0.00128821	1.75674	0.00341948	0.0654178
pc(18:1(11z)/15:0)	165.228	746.571	0.0818239	0.0661405	1.57904	0.0034226	0.0654178
methionine 1	808.596	176	0.0366593	0.045123	1.63781	0.00350294	0.0654178
cohibin a	170.473	549.489	0.00247991	0.00131863	1.68663	0.00353427	0.0654178
hydroxyprolyl-hydroxyproline	437.719	245.114	0.0100262	0.0298233	1.7199	0.00361188	0.0654178
pipecolic acid	290.88	130.087	0.012638	0.00740846	1.68388	0.00361304	0.0654178
dl-2-aminooctanoic acid	243.972	160.134	0.00746286	0.00255894	1.67149	0.00385133	0.0686916
lipoic acid	1104.43	71	0.00431365	0.00594066	1.6556	0.0039159	0.0688161
pc(22:4(7z,10z,13z,16z)/p-18:0)	87.3395	822.638	0.00458623	0.00236263	1.64269	0.00432301	0.0737999
cer(d18:0/16:0)	33.2079	540.536	0.00961055	0.00538354	1.55246	0.00448627	0.0755084
l-cysteine	835.62	218	0.00129521	0.00212584	1.67432	0.00468138	0.0776979
lysopc(18:1(9z))	214.417	522.354	7.88283	6.21006	1.68574	0.00506583	0.0818486
pc(20:3(8z,11z,14z)/15:0)	161.524	770.568	0.0274307	0.0154662	1.62359	0.00506845	0.0818486
glycerol	608.034	52	0.00440459	0.00915134	1.66337	0.00535113	0.0852614
biuret 1	934.08	85	0.00752754	0.00988161	1.53834	0.00587105	0.0911156
pc(18:2(9z,12z)/18:0)	160.424	786.602	0.929272	0.739692	1.63244	0.00624274	0.0956419
n-acetyl-l-aspartic acid	418.364	174.04	1.63164	0.199222	1.61736	0.00648413	0.0980827
3,3,5-triiodo-l-thyronine-beta-d-glucuronoside	354.279	132.102	0.0479102	0.0315413	1.53993	0.00678749	0.100571
( Â±)-anisoxide	31.0151	203.144	0.00686254	0.00345327	1.59498	0.00752872	0.108567
1-indanone 2	720.6	103	0.00367008	0.0025696	1.54633	0.00754064	0.108567
(r)-2-hydroxysterculic acid	224.497	311.258	0.00224296	0.00145991	1.49058	0.00814844	0.114557
purine riboside	1320.82	309	0.000844283	0.00103987	1.50338	0.00860145	0.11952
lysope(20:2(11z,14z)/0:0)	218.874	506.324	0.018599	0.0121881	1.5534	0.00878182	0.119752
2-methylbenzoic acid	173.739	135.044	0.0391245	0.0337758	1.43797	0.00899685	0.119752
santene	33.2712	123.117	0.0151959	0.0101852	1.5506	0.00901901	0.119752
pg(22:6(4z,7z,10z,13z,16z,19z)/18:1(9z))	112.633	821.529	0.000803047	0.00186551	1.48159	0.00951579	0.124832
1-methyladenine	254.288	150.078	0.00151687	0.00412395	1.71376	0.00968533	0.124832
pc(16:1(9z)/p-18:0)	158.543	744.591	0.0044638	0.00234316	1.51361	0.00972712	0.124832
16-hydroxy hexadecanoic acid	56.2995	271.228	0.150875	0.112673	1.50302	0.00981946	0.124832
deoxyribose 1-phosphate	28.1466	213.005	0.0434439	0.0664674	1.41654	0.0100115	0.125065
lactic acid	424.011	214	0.00108606	0.00162242	1.61774	0.0100471	0.125065
3-methyl-5-pentyl-2-furanundecanoic acid	222.252	337.274	0.0221871	0.0145524	1.61104	0.0101642	0.125219
5-dehydroavenasterol	25.3064	411.363	0.000200094	7.88407e-05	1.58434	0.01062	0.129499
formylanthranilic acid	48.4103	164.034	0.0340588	0.0200007	1.49746	0.0108956	0.130617
prolyl-gamma-glutamate	383.109	244.13	0.00272016	0.00599924	1.53042	0.0109303	0.130617
nornicotine	824.784	142	0.00381026	0.00248631	1.55335	0.0111813	0.132293
3'-hydroxy-e,e-caroten-3-one	51.2709	567.421	0.00245307	0.00127192	1.43726	0.0115316	0.1351
muramic acid	241.543	250.093	0.0518124	0.0412496	1.4589	0.0120318	0.139592
glucosamine 6-phosphate	277.27	260.054	0.00525159	0.00182493	1.44562	0.0123066	0.140858
diglycerol 1	969.63	292	0.00385669	0.00315891	1.55011	0.0124287	0.140858
9-fluorenone 1	1094.2	85	0.0131398	0.0154913	1.48296	0.0126042	0.140858
2-amino-3-methylbenzoate	255.44	152.071	0.0119297	0.0100813	1.47978	0.0126313	0.140858
5-dihydrocortisol 3	1665.84	216	0.00210216	0.00301222	1.57271	0.0128333	0.140858
asparagine 3	882.678	229	0.106806	0.150556	1.53521	0.0128481	0.140858
n-cyclohexylformamide 1	615.912	71	0.0267318	0.033842	1.55773	0.0139865	0.148573
dibenzofuran	840.408	71	0.00418503	0.00506853	1.4027	0.0140314	0.148573
2-keto-isovaleric acid 1	462.719	71	0.0165101	0.0202541	1.58426	0.0141526	0.148573
3-methyl sulfolene	309.198	133.043	0.00698698	0.00448563	1.43683	0.0143275	0.148573
lysope(0:0/22:1(13z))	212.183	536.371	0.0175525	0.0095338	1.61475	0.0146442	0.148573
3-aminobutanoic acid	592.818	104.071	0.0424745	0.0400129	1.44534	0.0147247	0.148573
adenine	169.799	134.046	0.268575	0.161437	1.48153	0.0147464	0.148573
abietic acid 2	1327.37	80	0.00429353	0.00655675	1.46008	0.0151284	0.150654
pc(15:0/15:0)	168.256	706.54	0.0888253	0.0649552	1.44771	0.0153618	0.151713
fames-c18	1192.63	86	0.00142389	0.0023769	1.39829	0.0156766	0.152452
galactonic acid	1119.31	293	0.00223332	0.00307996	1.38984	0.0156917	0.152452
23-acetoxysoladulcidine	190.767	474.36	0.0310104	0.0126048	1.43258	0.0161458	0.154577
montecristin	168.866	575.504	0.0215716	0.0140914	1.37231	0.0162174	0.154577
myo-inositol	1167.14	217	0.532761	0.38514	1.539	0.0162985	0.154577
lysopc(22:5(4z,7z,10z,13z,16z))	209.947	570.354	0.833125	0.424226	1.51381	0.0165929	0.15613
3-methylglutarylcarnitine	268.086	290.161	0.00129163	0.000551951	1.43199	0.0170282	0.158974
lysope(18:2(9z,12z)/0:0)	222.248	478.293	0.459689	0.248655	1.56946	0.0180358	0.167076
tetrahydroharmol	83.9609	203.118	0.00709458	0.00402582	1.39842	0.0182437	0.167534
2-methylglutaric acid	147.847	145.04	0.038376	0.0538434	1.41168	0.0183657	0.167534
dimethylmalonic acid	242.196	131.034	0.016218	0.0143232	1.40146	0.0191502	0.171962
5'-methylthioadenosine	87.8232	296.082	0.0155876	0.00994535	1.45378	0.0192827	0.171962
3-hydroxysebacic acid	357.108	217.109	0.00551302	0.0103892	1.49879	0.019738	0.174717
gamma-calacorene	182.836	201.164	0.00951719	0.00711076	1.39787	0.020214	0.176984
pc(20:2(11z,14z)/15:0)	130.08	772.585	0.0433137	0.0219698	1.50487	0.0205533	0.176984
lysopc(14:0/0:0)	221.124	468.308	0.453287	0.267894	1.46649	0.0205864	0.176984
l-gulonolactone	68.6771	177.04	1.59908	1.25215	1.39092	0.0209909	0.179078
1-monopalmitin	1419.87	174	0.000963472	0.00173361	1.44877	0.0211466	0.179078
oxamic acid	603.48	189	0.0105056	0.0208007	1.40159	0.0212796	0.179078
pc(14:0/14:0)	170.483	678.509	0.00412644	0.00292277	1.36663	0.021707	0.181398
cpa(18:1(11z)/0:0)	220.565	419.256	0.00197413	0.00154234	1.3137	0.02208	0.183233
hydroxyurea	578.846	68	0.00804908	0.0114397	1.58806	0.0234769	0.190466
anandamide 2	1551.41	103	0.0040024	0.00289003	1.4418	0.0235805	0.190466
9-phenanthrol	1199.12	289	0.000414104	0.000480545	1.42422	0.023679	0.190466
n-acetyl-beta-d-mannosamine 1	1150.67	172	0.00227978	0.00315724	1.34444	0.0238584	0.190466
pe(16:1(9z)/18:0)	168.233	718.539	0.249147	0.190843	1.3397	0.023903	0.190466
pc(20:4(8z,11z,14z,17z)/p-18:0)	92.3935	794.607	0.0195186	0.0389964	1.38797	0.023908	0.190466
linoleic acid	37.1343	279.233	17.9344	13.2524	1.35607	0.0240672	0.190466
n-methylhistamine	17.736	126.103	0.00376727	0.0033558	1.48453	0.0243904	0.191753
pc(22:5(7z,10z,13z,16z,19z)/16:1(9z))	155.919	806.569	0.768695	0.62907	1.45919	0.0250976	0.196024
hypoxanthine	194.128	137.046	0.0401529	0.0221475	1.35488	0.0256943	0.198556
taurocholic acid	194.593	514.285	0.661363	0.52253	1.39288	0.026089	0.198556
n-glycolylneuraminic acid	317.781	324.094	0.00703478	0.00991587	1.37889	0.0262961	0.198556
phenol	49.041	95.061	0.00416834	0.00185969	1.38879	0.0266081	0.198556
2-methyl-1,3-cyclohexadiene	33.2734	95.0861	0.0356934	0.0248286	1.37653	0.026815	0.198556
3-(4-hydroxyphenyl)-1-propanol	34.3443	153.091	0.00990853	0.00491915	1.41297	0.0269058	0.198556
glutamic acid	875.436	246	0.298624	0.239574	1.36626	0.0270029	0.198556
5-(2-hydroxyethyl)-4-methylthiazole	358.925	144.048	0.186055	0.29851	1.46086	0.0272039	0.198556
(2r,3s)-2-hydroxy-3-isopropylbutanedioic acid	834.036	185	0.00460977	0.0061634	1.42367	0.0272495	0.198556
pc(22:6(4z,7z,10z,13z,16z,19z)/22:2(13z,16z))	149.178	886.632	0.0152056	0.00742592	1.34102	0.0289931	0.20915
5,7-dihydroxyflavone	328.613	277.048	0.000997529	0.00129371	1.38306	0.0290534	0.20915
4-pyridoxic acid	42.7488	182.045	0.0565998	0.0332594	1.36309	0.0296405	0.212098
pantothenic acid	1111.9	291	0.040135	0.0569952	1.27845	0.0299059	0.212428
asparagine 2	861.642	217	0.00345542	0.00392234	1.36484	0.0302167	0.212428
epsilon-caprolactam	68.1537	114.092	0.00501813	0.00431134	1.3959	0.0303977	0.212428
cervonyl carnitine	192.447	472.344	0.00696002	0.00191594	1.36304	0.0309524	0.213765
ribothymidine	147.394	257.078	0.0392953	0.0505465	1.29832	0.0310582	0.213765
pa(22:4(7z,10z,13z,16z)/22:4(7z,10z,13z,16z))	158.132	801.543	0.00804068	0.0146036	1.31368	0.0311256	0.213765
inosine	233.036	267.073	0.0037981	0.0113622	1.44672	0.0313998	0.214416
leucyl-serine	284.057	219.135	0.00197279	0.00326891	1.27933	0.0318511	0.216123
lysope(20:3(11z,14z,17z)/0:0)	220.005	504.308	0.0191882	0.0273639	1.25101	0.0320115	0.216123
cholestane-3,5,6-triol, (3beta ,5alpha ,6beta)-	1781.33	441	0.0386194	0.0640067	1.31327	0.0330505	0.219615
pc(22:5(7z,10z,13z,16z,19z)/20:1(11z))	151.434	862.632	0.0123623	0.00824527	1.29022	0.0330802	0.219615
1,5-anhydroglucitol	796.356	159	0.011702	0.0127448	1.41483	0.0338317	0.223364
lignoceric acid	1522.73	144	0.0053158	0.00661616	1.32951	0.0342565	0.224926
biotin	293.099	243.081	0.0116477	0.00498684	1.37324	0.0345799	0.225092
fructose-1p	316.636	179.055	2.15454	1.51982	1.38514	0.0350585	0.226459
thiamine	358.919	265.112	0.828277	1.30167	1.41788	0.0352678	0.226586
dehydroshikimic acid 1	979.38	207	0.00238913	0.00199146	1.37359	0.0363038	0.231995
cis-gondoic acid	1339.98	144	0.0752918	0.0930997	1.22746	0.0376694	0.237518
serine 2	591.71	57	0.0147932	0.0195894	1.41914	0.0378867	0.237518
n-a-acetyl-l-arginine	387.743	217.13	0.00234117	0.0017561	1.31528	0.0379631	0.237518
phenylacetic acid	633.99	71	0.00266193	0.00466624	1.45627	0.0388986	0.241318
cystine	1276.69	218	0.00693265	0.00978799	1.29262	0.0389744	0.241318
nigakinone	324.07	281.091	0.00438457	0.0034056	1.31722	0.0398724	0.24508
digitoxose 2	866.826	241	0.00325096	0.00373829	1.36345	0.0399922	0.24508
(9s,10e,12z,15z)-9-hydroxy-10,12,15-octadecatrienoic acid	35.4862	277.217	0.0193705	0.0159826	1.28834	0.0404835	0.246825
octanal 1	480.107	83	0.0267144	0.022697	1.2979	0.0412664	0.250321
2-hydroxy-3-isopropylbutanedioic acid	842.238	185	0.0015336	0.00190883	1.24918	0.0425523	0.251567
l-threose 2	749.31	117	0.00473734	0.00356422	1.37253	0.0426232	0.251567
pc(22:5(7z,10z,13z,16z,19z)/22:5(7z,10z,13z,16z,19z))	148.07	882.601	0.00152232	0.000594826	1.23803	0.0426605	0.251567
allantoin	200.242	157.036	0.530431	0.397441	1.3182	0.0426679	0.251567
maleamate 3	773.664	57	0.00219237	0.00269164	1.19754	0.0428032	0.251567
guanidinosuccinic acid	294.259	176.066	0.0034736	0.00507131	1.26285	0.0428909	0.251567
albendazole 1	1332.1	204	0.00111568	0.00133554	1.49234	0.0430643	0.251567
2-butyne-1,4-diol	579.379	71	0.00519509	0.00724883	1.51729	0.0432035	0.251567
(5r,6s)-5,6-epoxy-7-megastigmen-9-one	572.36	209.154	0.0182024	0.0170405	1.28833	0.0434018	0.251567
myristoleic acid	46.1461	225.186	0.115645	0.0802473	1.31587	0.0435769	0.251567
sarcosine	494.905	116	0.00235376	0.00174262	1.36252	0.0437882	0.251571
5,6-dihydrouracil 1	783.906	71	0.0169379	0.0201727	1.30499	0.0443102	0.253353
n-acetylleucine	213.763	172.097	0.0338922	0.024262	1.19276	0.045018	0.254604
2-acetylpyrrolidine	145.804	114.092	0.0409311	0.0291813	1.31027	0.0450904	0.254604
2-deoxy-d-galactose 2	980.856	217	0.00212292	0.00185888	1.27288	0.0451683	0.254604
l-threonine	376.146	120.066	0.0165729	0.0194148	1.27496	0.0457926	0.256911
l-dihydroorotic acid	369.705	157.025	0.137509	0.108026	1.2055	0.047133	0.263196
3-(2-hydroxyphenyl)propanoic acid	119.282	165.055	0.126382	0.0282569	1.33212	0.0479333	0.266164
fumaric acid	673.842	245	0.00305153	0.00431419	1.50536	0.0483217	0.266164
cohibin b	168.245	577.52	0.0327956	0.0247268	1.27964	0.0483326	0.266164
9-cis-retinoic acid	32.1311	301.217	0.0444637	0.0220566	1.28296	0.0490268	0.268748
1 Name of the metabolite obtained by qualitative analysis
2 Retention time
3 Quantitative ions
4 FTB Mean value of relative peak area
5 SCB Mean value of relative peak area
6 Variable importance in the projection value based on OPLS-DA model
7 P-value obtained by t-test for metabolite in this comparison
8 Multiple hypothesis-testing corrected P-values

## Sheet: Table S4
Table S4 Differential metabolites between SCB and CMB groups
Peak1	rt2	m/z3	MeanCMB4	MeanSCB5	VIP6	P-value7	Q-value8
mannitol	174.276	181.071	0.198592	0.075257	2.00735	3.20106e-08	3.82207e-05
alloxanthin	30.9904	565.406	0.0804349	0.0199945	2.03138	4.91427e-07	0.000293382
( Â±)-anisoxide	31.0151	203.144	0.0102012	0.00345327	1.99917	2.80781e-06	0.00111751
lysopc(18:2(9z,12z))	215.529	520.339	2.26674	1.31226	1.98099	4.98833e-06	0.00148902
lysopc(14:0/0:0)	221.124	468.308	0.593818	0.267894	1.94893	8.33012e-06	0.00191297
4-aminobutyraldehyde	69.2994	88.0763	0.0347203	0.00489102	2.00833	9.61291e-06	0.00191297
lysope(0:0/22:1(13z))	212.183	536.371	0.0176546	0.0095338	1.94367	1.73748e-05	0.00281981
beta-doradecin	31.0093	581.401	0.00792416	0.00246344	1.92931	1.9329e-05	0.00281981
imidazole acetol-phosphate	173.886	221.034	0.00218426	0.00044303	1.98964	2.45047e-05	0.00281981
2-acetylpyrrolidine	145.804	114.092	0.00250194	0.0291813	1.99755	2.83458e-05	0.00281981
ganodosterone	31.5603	409.311	0.0103267	0.00294339	1.88379	2.8831e-05	0.00281981
5-[2h-pyrrol-4-(3h)-ylidenemethyl]-2-furanmethanol	294.259	178.087	0.0216145	0.00260959	1.98967	3.07015e-05	0.00281981
cucurbitaxanthin a	61.4852	585.432	0.00251618	0.000266986	1.91838	3.84295e-05	0.00327749
pyrrolidine	291.989	72.0815	0.00725381	0.0013651	1.9078	6.69356e-05	0.00500601
lysopc(22:5(4z,7z,10z,13z,16z))	209.947	570.354	1.01988	0.424226	1.86858	6.70822e-05	0.00500601
3'-hydroxy-e,e-caroten-3-one	51.2709	567.421	0.00806675	0.00127192	1.95991	7.19847e-05	0.00505586
lysopc(18:1(9z))	214.417	522.354	8.47658	6.21006	1.86871	0.000135501	0.00867243
tauroursodeoxycholic acid	160.843	498.289	14.8607	7.13335	1.85268	0.000139084	0.00867243
lutein	40.5904	568.425	0.00451418	0.000835914	1.91538	0.000145267	0.00867243
pc(18:3(9z,12z,15z)/14:0)	167.133	728.523	0.00791059	0.00286468	1.87255	0.000173548	0.00986742
3-amino-2-piperidone	207.693	115.087	0.0201732	0.00221864	1.92798	0.000199387	0.0108213
resolvin d1	41.0609	375.221	0.293097	0.177389	1.81472	0.000211501	0.0109797
n-ornithyl-l-taurine	234.843	240.102	0.0167692	0.00797912	1.91996	0.000237085	0.0114565
diglycerol 1	969.63	292	0.00407239	0.00315891	1.88379	0.000239877	0.0114565
pc(20:4(8z,11z,14z,17z)/14:0)	160.401	754.538	0.209086	0.0973237	1.88629	0.0002495	0.0114578
glycylalanylprolylmethionylphenylalanylvalinamide	214.413	620.324	0.0201047	0.0166139	1.81509	0.000273542	0.0115331
daidzein	24.6448	253.05	0.00983551	0.0478528	1.92982	0.000277512	0.0115331
pc(18:2(9z,12z)/18:0)	160.424	786.602	0.966601	0.739692	1.8524	0.000280118	0.0115331
deoxycytidine	315.5	226.083	0.00243062	0.00736134	1.85787	0.000321423	0.0127926
2-propenyl 2-aminobenzoate	363.453	178.087	0.00855911	0.00117383	1.90462	0.000346316	0.0130032
l-gulonolactone	68.6771	177.04	1.9223	1.25215	1.81512	0.000348496	0.0130032
n-gamma-glutamylglutamine	456.44	276.12	0.00122483	0.00200999	1.79712	0.000367149	0.0132841
tetradecanedioic acid	159.729	257.176	0.0117043	0.00466538	1.82783	0.000531897	0.0181929
3-(2-hydroxyphenyl)propanoic acid	119.282	165.055	0.0840248	0.0282569	1.73406	0.000533291	0.0181929
pipecolic acid	290.88	130.087	0.0147548	0.00740846	1.7534	0.000572798	0.0188552
octanal 2	483.673	141	0.0153738	0.00950144	1.84313	0.000598903	0.0188552
phenol	49.041	95.061	0.00299551	0.00185969	1.75445	0.000600081	0.0188552
genistein	24.3471	271.06	0.00199139	0.0125289	1.93547	0.000657916	0.0201222
lysopc(22:6(4z,7z,10z,13z,16z,19z))	205.489	568.341	0.0307456	0.0142828	1.829	0.000684679	0.0201222
emodin	23.4784	269.045	0.031077	0.0838054	1.81275	0.000690964	0.0201222
acrylamide	293.699	72.0451	0.000361354	0.0021857	1.84305	0.00071318	0.0202747
maltose	1483.31	204	0.00334589	0.00444907	1.81	0.000757828	0.0210429
1h-pyrrole-2-carboxaldehyde	50.1515	96.045	0.00789898	0.00315142	1.85186	0.000909305	0.0246752
adenine	169.799	134.046	0.282232	0.161437	1.69387	0.000977673	0.0259409
harmalan	97.4371	185.108	0.0157784	0.00139455	1.85588	0.00100866	0.0261224
deoxyribose 1-phosphate	28.1466	213.005	0.0337127	0.0664674	1.78127	0.00102827	0.0261224
glycitein	25.296	285.076	0.000732409	0.00272516	1.86884	0.00109007	0.0270135
pc(20:4(8z,11z,14z,17z)/20:3(5z,8z,11z))	152.575	832.584	0.125285	0.0695663	1.75185	0.00110859	0.0270135
2-pyrrolidinone	52.4024	86.0607	0.0140365	0.00777459	1.73546	0.00139102	0.0332176
nornicotine	824.784	142	0.00476452	0.00248631	1.76707	0.00149187	0.0348687
proline betaine	288.594	144.102	0.805001	0.12804	1.82162	0.00151857	0.0348687
lysopc(16:1(9z)/0:0)	217.768	494.325	0.792222	0.447292	1.76153	0.00161096	0.035938
linoleic acid	37.1343	279.233	20.3844	13.2524	1.66315	0.00162534	0.035938
pa(16:1(9z)/16:0)	609.412	647.461	0.000153479	0.000584248	1.81488	0.00168901	0.0360931
monoolein	1489.33	218	0.00125264	0.00236657	1.75279	0.00169281	0.0360931
pregnanetriol	178.361	337.274	0.00446103	0.00229509	1.72701	0.00176948	0.037066
erythrono-1,4-lactone	68.6773	117.018	0.524911	0.396955	1.71084	0.00182414	0.0370855
pc(22:5(7z,10z,13z,16z,19z)/16:1(9z))	155.919	806.569	0.788267	0.62907	1.70704	0.00183253	0.0370855
myo-inositol	1167.14	217	0.60386	0.38514	1.67288	0.00187887	0.0373894
glycocholic acid	238.734	464.302	0.000610184	0.00348708	1.83197	0.00201228	0.0393879
diphenylamine	117.716	170.097	0.00298689	0.00101511	1.69832	0.00221476	0.042652
hydroxyprolyl-hydroxyproline	437.719	245.114	0.00880059	0.0298233	1.75456	0.00234688	0.044479
n-acetyl-l-aspartic acid	418.364	174.04	2.00535	0.199222	1.807	0.00255383	0.0476448
n-acetylleucine	213.763	172.097	0.0405366	0.024262	1.59507	0.00276434	0.0507788
pc(22:6(4z,7z,10z,13z,16z,19z)/22:2(13z,16z))	149.178	886.632	0.0257403	0.00742592	1.70167	0.00298373	0.0539785
lysopc(15:0)	220.004	482.324	1.11655	1.57405	1.62931	0.0030476	0.054311
pc(22:6(4z,7z,10z,13z,16z,19z)/20:1(11z))	151.422	860.617	0.0229055	0.0115721	1.63546	0.00317986	0.0558346
thymidine	91.1843	241.083	0.0972744	0.0565946	1.61942	0.0032419	0.0559493
4-o-alpha-d-galactopyranuronosyl-d-galacturonic acid	395.882	353.076	0.000301435	0.000682606	1.65371	0.00328011	0.0559493
pc(16:1(9z)/14:1(9z))	168.253	702.508	0.00475415	0.00184273	1.73367	0.00337905	0.056016
pc(22:5(4z,7z,10z,13z,16z)/22:5(4z,7z,10z,13z,16z))	81.6782	882.603	0.000990031	0.000291987	1.70033	0.00349765	0.056016
n-acetyl-d-galactosamine 1	1160	202	0.0266458	0.00651834	1.75909	0.00354345	0.056016
(3s,3'r,5r,6r)-7',8'-didehydro-3,6-epoxy-5,6-dihydro-beta,beta-carotene-3',5-diol	33.2553	583.416	0.00397742	0.000931401	1.65532	0.00356201	0.056016
apigenin 7-sulfate	25.2865	351.018	0.000242705	0.00128821	1.76231	0.00356551	0.056016
4,5-dihydro-2-methylthiazole	299.978	102.038	0.127644	0.109723	1.65298	0.00367033	0.0561843
l-cyclo(alanylglycyl)	378.47	129.066	0.0833886	0.0714595	1.63797	0.00386275	0.0578321
leucyl-phenylalanine	193.002	279.171	0.00275172	0.00372316	1.60943	0.00424521	0.061995
n-acetyl-d-glucosamine	272.306	220.082	0.039792	0.00892294	1.72039	0.00425761	0.061995
medicagenic acid	34.8891	501.317	0.136111	0.0665893	1.63089	0.00431548	0.0620805
p-toluenesulfonic acid	36.0097	171.011	0.411635	0.296971	1.66842	0.00441822	0.0622293
n-acetylisatin 2	1024.1	131	0.00154091	0.00214137	1.60493	0.00443006	0.0622293
2'-o-methyladenosine	272.306	280.104	0.0427298	0.00621883	1.7499	0.0046052	0.0639373
glucosamine 6-phosphate	277.27	260.054	0.00900256	0.00182493	1.71076	0.00501304	0.0680749
3-methyl-5-pentyl-2-furanundecanoic acid	222.252	337.274	0.0219859	0.0145524	1.6151	0.00503241	0.0680749
pe(16:1(9z)/20:0)	39.3467	746.574	0.00027181	0.000565609	1.62354	0.0050993	0.0680749
3-methylglutarylcarnitine	268.086	290.161	0.0169617	0.00383761	1.58742	0.00513128	0.0680749
stearic acid	1253.77	117	0.980978	1.2539	1.65193	0.00545273	0.0707675
arachidic acid	1352.7	131	0.0060338	0.00748922	1.53333	0.00548365	0.0707675
lysope(20:3(11z,14z,17z)/0:0)	220.005	504.308	0.0173485	0.0273639	1.5956	0.00552943	0.0707675
pc(22:5(4z,7z,10z,13z,16z)/14:0)	158.165	780.553	0.421062	0.261115	1.68402	0.00557131	0.0707675
dimethylethanolamine	269.259	90.092	0.00815784	0.00353336	1.6604	0.00574506	0.0717028
galactonic acid	1119.31	293	0.00221075	0.00307996	1.55654	0.00578025	0.0717028
leucyl-serine	284.057	219.135	0.00152441	0.00326891	1.60209	0.0058251	0.0717028
conduritol b epoxide 2	1088.43	318	0.00458498	0.00961474	1.66136	0.00660143	0.0796173
8,13-abietadien-18-al	45.6247	287.238	0.00142194	0.000807267	1.67292	0.00666958	0.0796348
2-amino-3-methylbenzoate	255.44	152.071	0.0126418	0.0100813	1.61959	0.00684143	0.0808779
dl-2-aminooctanoic acid	243.972	160.134	0.00555038	0.00255894	1.65369	0.00704256	0.0814486
pc(20:4(8z,11z,14z,17z)/p-18:0)	92.3935	794.607	0.0213636	0.0389964	1.48591	0.00708485	0.0814486
myristoleic acid	46.1461	225.186	0.120497	0.0802473	1.57219	0.00709435	0.0814486
dibenzofuran	840.408	71	0.00419954	0.00506853	1.52653	0.00732608	0.083308
oleic acid	213.766	281.248	0.241342	0.186539	1.62645	0.00822997	0.0912373
cervonyl carnitine	192.447	472.344	0.00587363	0.00191594	1.60223	0.00825262	0.0912373
4-aminophenol	27.7323	110.061	0.00282763	0.00173458	1.49894	0.00844975	0.0921267
lysope(18:3(6z,9z,12z)/0:0)	204.294	476.279	0.000220525	0.000363394	1.53836	0.00855915	0.0921267
pc(22:5(7z,10z,13z,16z,19z)/20:1(11z))	151.434	862.632	0.0137277	0.00824527	1.53143	0.00870278	0.0921267
pc(18:4(6z,9z,12z,15z)/18:2(9z,12z))	159.075	778.538	0.0112649	0.00413351	1.5713	0.00874309	0.0921267
d-glutamine	394.73	147.077	0.361621	0.473943	1.57573	0.00876989	0.0921267
23-acetoxysoladulcidine	190.767	474.36	0.039589	0.0126048	1.60372	0.00879602	0.0921267
lysope(0:0/14:0)	227.92	426.263	0.00331134	0.00221755	1.55628	0.00930561	0.0961398
pc(20:5(5z,8z,11z,14z,17z)/14:0)	167.109	752.521	0.00323663	0.00162634	1.53883	0.00934021	0.0961398
cystine	1276.69	218	0.00622042	0.00978799	1.60406	0.0097573	0.0993653
lysope(20:2(11z,14z)/0:0)	218.874	506.324	0.0243381	0.0121881	1.58727	0.00982002	0.0993653
cinncassiol d4 2-glucoside	45.6339	515.289	0.00756615	0.00417667	1.62684	0.00997265	0.100062
octahydro-2h-1-benzopyran-2-one	37.7775	155.107	0.0227525	0.0150846	1.59815	0.0102513	0.102001
pc(p-18:1(11z)/22:6(4z,7z,10z,13z,16z,19z))	83.9745	816.591	0.00524338	0.0020762	1.57511	0.0104328	0.102824
muramic acid	241.543	250.093	0.0524389	0.0412496	1.5766	0.0105063	0.102824
pc(22:2(13z,16z)/20:3(5z,8z,11z))	152.532	864.647	0.00356549	0.00169608	1.58433	0.0109409	0.106207
biuret 1	934.08	85	0.00789593	0.00988161	1.51364	0.0110603	0.1065
choline	402.868	104.108	0.0218933	0.0132652	1.56362	0.0117175	0.111926
n-glycolylneuraminic acid	317.781	324.094	0.00657478	0.00991587	1.52681	0.011851	0.112138
hypoxanthine	194.128	137.046	0.0409837	0.0221475	1.5585	0.0119275	0.112138
cpa(18:1(11z)/0:0)	220.565	419.256	0.00214732	0.00154234	1.38403	0.0123479	0.115183
1-methylpyrrolo[1,2-a]pyrazine	235.95	133.076	0.00294685	0.00242618	1.43805	0.0125205	0.115442
glucose 1	1055.97	59	0.798066	0.900525	1.59825	0.0125691	0.115442
2-methyl-1,3-cyclohexadiene	33.2734	95.0861	0.0344736	0.0248286	1.48761	0.0129993	0.118482
3-methoxy-4-hydroxyphenylethyleneglycol sulfate	45.0258	263.023	0.079814	0.12353	1.5648	0.0134676	0.121821
alpha-santonin 1	1263.19	197	0.00185292	0.000959085	1.44927	0.0136997	0.122484
fructose 1	1040.85	56	0.00935477	0.0116916	1.54558	0.0137461	0.122484
lysope(16:0/0:0)	223.372	454.293	1.72891	2.21822	1.4617	0.0140499	0.124263
(9s,10e,12z,15z)-9-hydroxy-10,12,15-octadecatrienoic acid	35.4862	277.217	0.0196014	0.0159826	1.56048	0.0145764	0.127972
n-arachidonoyl glycine	42.2709	362.27	0.00248176	0.00194429	1.42671	0.0149954	0.13069
glycerol	608.034	52	0.00500192	0.00908392	1.41275	0.0157019	0.134907
trehalose-6-phosphate	1674.04	227	0.038593	0.0333553	1.30893	0.0157859	0.134907
pc(18:2(9z,12z)/22:6(4z,7z,10z,13z,16z,19z))	153.667	830.567	0.0525743	0.0400964	1.50272	0.0158183	0.134907
n1,n10-diferuloylspermidine	45.6337	498.262	0.00608962	0.00464361	1.44553	0.0163216	0.138213
3-(4-hydroxyphenyl)-1-propanol	34.3443	153.091	0.00976911	0.00491915	1.41651	0.0164904	0.138659
prolyl-gamma-glutamate	383.109	244.13	0.00302483	0.00599924	1.45437	0.0169785	0.140933
anandamide 2	1551.41	103	0.00460387	0.00289003	1.42562	0.016997	0.140933
oxoproline	813.024	314	0.00337721	0.0048839	1.49927	0.0174243	0.143307
sm(d18:1/16:0)	203.162	703.573	1.22729	1.70949	1.60497	0.0175233	0.143307
pentanenitrile	497.462	84.0815	0.00980075	0.00843903	1.47138	0.0179886	0.145575
lysope(18:2(9z,12z)/0:0)	222.248	478.293	0.455965	0.248655	1.61157	0.018159	0.145575
lysopc(p-18:1(9z))	206.557	506.362	0.0293442	0.016134	1.46553	0.0182851	0.145575
fexofenadine	218.883	502.292	0.988867	0.732218	1.48564	0.0182883	0.145575
palmitic amide	33.2518	256.264	0.0790451	0.0934617	1.42172	0.0193076	0.151667
2-hydroxy-3-isopropylbutanedioic acid	842.238	185	0.00157986	0.00193324	1.40931	0.019464	0.151896
sorbitol	324.573	181.071	0.0648168	0.0487223	1.42539	0.0197144	0.152276
1-indanone 2	720.6	103	0.00361867	0.00245635	1.45042	0.0200923	0.153784
16-hydroxy hexadecanoic acid	56.2995	271.228	0.171706	0.112673	1.48612	0.0202388	0.153918
pc(p-18:1(11z)/20:5(5z,8z,11z,14z,17z))	67.0563	790.575	0.00175387	0.000671498	1.42582	0.0204539	0.154569
quinolinic acid	153.645	166.014	0.148302	0.134831	1.39399	0.0209192	0.157091
pc(20:1(11z)/15:0)	161.487	774.602	0.0379823	0.0244909	1.41079	0.0214733	0.160244
octanal 1	480.107	83	0.0263804	0.022697	1.44204	0.0225954	0.167571
isopropylpyrazine	74.9218	123.092	0.00114412	0.000695061	1.35022	0.0227794	0.167893
1-deoxy-d-glucitol	124.424	167.093	0.0260405	0.0183957	1.51994	0.0247639	0.181399
citrulline 2	963.156	71	0.0256922	0.0297062	1.25243	0.026139	0.190305
phosphorylcholine	493.934	184.074	0.248637	0.146699	1.41643	0.0266506	0.190877
epidermin	421.364	262.129	0.00419181	0.00303253	1.43552	0.026857	0.190877
leucrose 1	1501.38	166	0.000304126	0.000614348	1.39904	0.0270845	0.191354
pc(22:6(4z,7z,10z,13z,16z,19z)/15:0)	116.066	792.554	0.0068043	0.00543509	1.35413	0.0277541	0.194932
deoxyuridine	108.021	227.067	0.0875063	0.064152	1.28858	0.0291106	0.203263
lysope(16:1(9z)/0:0)	224.494	452.278	0.0259168	0.0207371	1.34938	0.0308001	0.21381
dimethylmalonic acid	242.196	131.034	0.0158493	0.0143232	1.30979	0.0315607	0.216032
pc(20:5(5z,8z,11z,14z,17z)/15:0)	46.2144	766.534	0.000319879	0.000465771	1.46687	0.0316264	0.216032
biotin	293.099	243.081	0.00652955	0.00498684	1.35602	0.0316629	0.216032
2-aminoquinoline	60.2767	145.076	0.486769	0.423755	1.3357	0.0322823	0.219006
l-cysteine	835.62	218	0.00158826	0.00212584	1.3776	0.0331758	0.223486
cytidine	493.229	242.08	0.0690023	0.0372609	1.37148	0.0333645	0.223486
1h-indole-3-carboxaldehyde	35.9963	144.045	1.2753	0.963822	1.27477	0.0335042	0.223486
pc(22:4(7z,10z,13z,16z)/22:5(4z,7z,10z,13z,16z))	92.9065	884.62	0.00589084	0.00247843	1.36346	0.0340822	0.22585
n-methyl-l-glutamic acid	32.6754	160.061	0.121146	0.0689023	1.42973	0.0342369	0.22585
pe(16:0/18:2(9z,12z))	145.138	714.509	0.0618447	0.120845	1.36345	0.0348848	0.227609
tyrosine 2	1057.05	52	0.0464575	0.0401491	1.30283	0.035574	0.230791
lysopc(18:3(6z,9z,12z))	216.65	518.322	0.294661	0.32965	1.3924	0.035759	0.230791
albendazole 1	1332.1	204	0.0011779	0.00136932	1.41632	0.0368529	0.236572
pc(18:2(9z,12z)/p-18:1(11z))	88.9808	768.592	0.00275254	0.00411274	1.2831	0.0371503	0.237206
l-threose 2	749.31	117	0.00471329	0.00356422	1.41322	0.0375395	0.238416
ononin	185.537	429.119	0.0018004	0.0033762	1.39447	0.0386112	0.242827
cytochalasin opho	67.0071	452.284	0.00233846	0.0067505	1.401	0.0387704	0.242827
pc(22:5(7z,10z,13z,16z,19z)/22:5(7z,10z,13z,16z,19z))	148.07	882.601	0.00186828	0.000594826	1.3315	0.03936	0.243501
4-pyridoxic acid	42.7488	182.045	0.0451148	0.0332594	1.25624	0.0400347	0.245157
glutamic acid	875.436	246	0.293499	0.239574	1.35875	0.0401878	0.245157
(5r,6s)-5,6-epoxy-7-megastigmen-9-one	572.36	209.154	0.0183109	0.0170405	1.32125	0.0404489	0.245157
5-aminolevulinic acid	50.6715	130.05	0.143276	0.119028	1.3757	0.0408079	0.246084
pc-m5'	60.8284	480.279	0.00180429	0.0012129	1.21923	0.0412417	0.246644
l-dihydroorotic acid	369.705	157.025	0.140692	0.108026	1.38819	0.0415205	0.246644
luteone 7-glucoside	320.622	517.175	0.000428518	0.000333417	1.2183	0.0430654	0.254555
oxamic acid	603.48	189	0.0163524	0.0208007	1.24678	0.045527	0.265441
pc(16:1(9z)/p-18:0)	158.543	744.591	0.00418894	0.00234316	1.19011	0.0464264	0.268573
pc(22:5(7z,10z,13z,16z,19z)/20:4(5z,8z,11z,14z))	148.054	856.585	0.0126367	0.00776118	1.2496	0.046715	0.268573
sm(d18:1/22:0)	198.652	787.67	0.00171222	0.00101555	1.20298	0.0470115	0.268573
6-deoxyfagomine	269.245	132.102	0.00491939	0.00589879	1.21445	0.0477195	0.26859
(r)-2-hydroxysterculic acid	224.497	311.258	0.00207992	0.00145991	1.27863	0.0477306	0.26859
purine riboside	1320.82	309	0.000931909	0.00106167	1.28507	0.0482052	0.26859
undecanoic acid	48.4096	185.154	0.229635	0.157713	1.25621	0.0482358	0.26859
cycloleucine 1	684.612	156	0.0033755	0.00539658	1.21506	0.0483073	0.26859
1 Name of the metabolite obtained by qualitative analysis
2 Retention time
3 Quantitative ions
4 CMB Mean value of relative peak area
5 SCB Mean value of relative peak area
6 Variable importance in the projection value based on OPLS-DA model
7 P-value obtained by t-test for metabolite in this comparison
8 Multiple hypothesis-testing corrected P-values

## Sheet: Table S5
Table S5 Differential metabolites between FTB and FTR groups
Peak1	rt2	m/z3	MeanFTR4	MeanFTB5	VIP6	P-value7	Q-value8
pc(18:2(9z,12z)/15:0)	165.994	744.554	0.153189	0.110948	2.02144	0.000509037	0.454835
l-cyclo(alanylglycyl)	378.47	129.066	0.0674553	0.0874886	2.04985	0.000762506	0.454835
4-guanidinobutanoic acid	374.979	146.093	0.0415846	0.0542409	2.04054	0.00136693	0.543582
3-hydroxy-3-(3,4-dihydroxy-4-methylpentanoyl)-5-(3-methylbutyl)-1,2,4-cyclopentanetrione	225.648	343.137	0.000766763	0.00100131	1.8901	0.00205258	0.558023
isoleucyl-leucine	205.416	245.186	0.00174367	0.00286959	1.81108	0.00269903	0.558023
(5r,6s)-5,6-epoxy-7-megastigmen-9-one	572.36	209.154	0.0170105	0.0182024	1.89333	0.00280648	0.558023
leucyl-phenylalanine	193.002	279.171	0.00165914	0.00320723	1.91367	0.00362341	0.617532
pc(16:1(9z)/15:0)	148.04	718.54	0.0326691	0.0221974	1.65827	0.0073067	0.74018
pe(18:0/22:6(4z,7z,10z,13z,16z,19z))	38.8356	792.555	0.00071619	0.00115309	1.70673	0.00909749	0.74018
cystine	1276.69	218	0.00394513	0.00693265	1.81242	0.00936375	0.74018
3-aminobutanoic acid	592.818	104.071	0.0401952	0.0424745	1.79915	0.00960206	0.74018
(acetyloxy)triphenylstannane	419.07	411.038	0.00012404	0.000208881	1.57731	0.0100668	0.74018
lysopc(17:0)	214.417	510.356	0.139234	0.168995	1.81256	0.0101515	0.74018
pc(22:4(7z,10z,13z,16z)/15:0)	155.911	796.586	0.0440674	0.0561536	1.80443	0.0106627	0.74018
gamma-aminobutyric acid	458.742	104.071	0.00896334	0.0101549	1.72084	0.0107587	0.74018
5'-methylthioadenosine	87.8232	296.082	0.00954447	0.0155876	1.84601	0.0108259	0.74018
cohibin b	168.245	577.52	0.0457248	0.0327956	1.6687	0.0115282	0.74018
glycylalanylprolylmethionylphenylalanylvalinamide	214.413	620.324	0.0201928	0.0170191	1.55207	0.0120175	0.74018
pe(16:1(9z)/18:0)	168.233	718.539	0.334636	0.249147	1.67201	0.0124836	0.74018
pc(18:1(11z)/15:0)	165.228	746.571	0.094658	0.0818239	1.65012	0.0134068	0.74018
5-hete	60.7794	319.228	0.0342342	0.0484448	1.62491	0.0136807	0.74018
n,n'-diacetylhydrazine	381.275	115.05	0.110775	0.130775	1.67268	0.0145823	0.74018
sm(d18:1/22:0)	198.652	787.67	0.00170133	0.000865608	1.67961	0.0150965	0.74018
octanal 2	483.673	141	0.0250699	0.0170503	1.63879	0.0156994	0.74018
pc(16:0/16:0)	194.7	734.57	0.00448179	0.00608109	1.82661	0.0165541	0.74018
pc(20:5(5z,8z,11z,14z,17z)/p-18:0)	172.707	792.576	0.00261169	0.00417292	1.67288	0.0199164	0.74018
imidazole acetol-phosphate	173.886	221.034	0.00268164	0.00210362	1.73859	0.0200181	0.74018
4-methyl-5-thiazolethanol	691.686	103	0.00660264	0.00425739	1.62867	0.0206402	0.74018
pc(15:0/15:0)	168.256	706.54	0.0708802	0.0888253	1.64212	0.0209322	0.74018
l-dihydroorotic acid	369.705	157.025	0.115744	0.137509	1.60729	0.0215342	0.74018
muramic acid	241.543	250.093	0.0461355	0.0518124	1.62941	0.0218495	0.74018
6-demethylgriseofulvin	420.221	339.066	0.000448687	0.000640177	1.68956	0.0218735	0.74018
n-methylnicotinium	526.128	177.139	0.013438	0.0137725	1.67194	0.0225001	0.74018
pc(20:1(11z)/20:4(5z,8z,11z,14z))	152.556	836.617	0.329697	0.390461	1.58616	0.0229074	0.74018
n-ethylglycine	45.6384	104.071	0.00507902	0.0033026	1.59162	0.0233752	0.74018
3,6-anhydro-d-galactose 3	963.504	231	0.00143025	0.00210117	1.57949	0.0239339	0.74018
ornithine	871.362	135	0.0032186	0.00214839	1.46686	0.0240176	0.74018
2-aminoquinoline	60.2767	145.076	0.489	0.422504	1.56473	0.0248569	0.74018
citric acid	1006.14	273	0.0736619	0.132584	1.71546	0.0257095	0.74018
3-cyanoalanine	690.198	141	0.0192391	0.0119563	1.77561	0.0257816	0.74018
2-monoolein	1478.78	103	0.0516848	0.0342597	1.7316	0.0269723	0.74018
n-[(3a,5b,7a,12a)-3,12-dihydroxy-24-oxo-7-(sulfooxy)cholan-24-yl]-glycine	114.336	546.279	0.00613669	0.00953485	1.37706	0.0280716	0.74018
7,8-dihydro-3-methylpyrrolo[1,2-a]pyrimidin-2(6h)-one	226.776	151.087	0.00159167	0.00179059	1.68076	0.0308332	0.74018
maltose	1483.31	204	0.00426722	0.00314244	1.59467	0.0308571	0.74018
d-xylitol	97.9822	151.06	0.417031	0.49163	1.57873	0.0317744	0.74018
lysopc(22:0)	208.254	580.435	0.00411364	0.00500493	1.3792	0.0320735	0.74018
2'-o-methyladenosine	272.306	280.104	0.0156419	0.0257397	1.31623	0.0336738	0.74018
2-(3,4-dihydroxy-5-methoxyphenyl)-3,5,7-trihydroxy-4h-chromen-4-one	419.867	331.046	0.00460387	0.00666214	1.60275	0.0337512	0.74018
lactose 1	1468.48	194	0.000412335	0.000594717	1.44722	0.0337776	0.74018
betaine aldehyde	636.396	102.092	0.00828908	0.00922745	1.62363	0.0345603	0.74018
isoleucine	623.934	141	0.00678369	0.00434731	1.50331	0.034686	0.74018
lactic acid	424.011	214	0.00144395	0.00103714	1.51465	0.0359835	0.74018
2-keto-l-gulonic acid	1043.67	278	0.0011951	0.00164317	1.25985	0.037938	0.74018
5-dehydroavenasterol	25.3064	411.363	0.000109248	0.000200094	1.62778	0.0380056	0.74018
pe(p-18:1(11z)/18:4(6z,9z,12z,15z))	44.4767	722.508	0.000768469	0.000846627	1.42752	0.0381031	0.74018
biotin	293.099	243.081	0.00519567	0.0116477	1.43906	0.0387544	0.74018
ethyl -3-hydroxybutyrate glucoside	383.108	295.139	0.00169506	0.00205064	1.51501	0.0391927	0.74018
pc(24:1(15z)/14:0)	44.516	816.642	0.00023975	0.000311028	1.44055	0.0397773	0.74018
3,3,5-triiodo-l-thyronine-beta-d-glucuronoside	354.279	132.102	0.0391129	0.0479102	1.38629	0.0402139	0.74018
pc(18:3(6z,9z,12z)/18:0)	98.5886	784.576	0.243805	0.348342	1.41137	0.0421707	0.74018
ornithine 1	1001.74	330	0.000618867	0.000496111	1.392	0.043194	0.74018
n-glycolylneuraminic acid	317.781	324.094	0.00888165	0.00703478	1.35154	0.0438081	0.74018
picolinic acid	522.027	128.071	0.559076	0.122388	1.39127	0.0453911	0.74018
threitol	786.906	217	0.0017739	0.00129564	1.56785	0.0455871	0.74018
flavin adenine degrad product	953.388	204	0.00743319	0.00860966	1.47239	0.0456523	0.74018
lucidenic acid m	34.3466	463.304	0.0667616	0.0784318	1.51341	0.0484865	0.74018
pc(22:5(7z,10z,13z,16z,19z)/16:0)	169.359	808.585	0.15325	0.199997	1.43574	0.0485074	0.74018
mandelic acid o-beta-d-glucopyranoside	204.301	315.109	0.00567843	0.00445553	1.23026	0.0486744	0.74018
phenylalanine 2	827.85	120	0.0888021	0.0669673	1.65816	0.0488332	0.74018
1 Name of the metabolite obtained by qualitative analysis
2 Retention time
3 Quantitative ions
4 FTR Mean value of relative peak area
5 FTB Mean value of relative peak area
6 Variable importance in the projection value based on OPLS-DA model
7 P-value obtained by t-test for metabolite in this comparison
8 Multiple hypothesis-testing corrected P-values

## Sheet: Table S6
Table S6 Differential metabolites between CMB and CMR groups
Peak1	rt2	m/z3	MeanCMR4	MeanCMB5	VIP6	P-value7	Q-value8
l-cyclo(alanylglycyl)	378.47	129.066	0.06896	0.0833886	2.18202	0.000294022	0.291672
lysopc(14:0/0:0)	221.124	468.308	0.410543	0.593818	2.12736	0.000790077	0.291672
leucyl-phenylalanine	193.002	279.171	0.00155349	0.00275172	2.09718	0.000804654	0.291672
5,6-dihydrouracil 1	783.906	71	0.015039	0.0182095	2.06828	0.000976307	0.291672
octahydro-2h-1-benzopyran-2-one	37.7775	155.107	0.0138565	0.0227525	2.17959	0.00149074	0.306148
d-mannose	295.937	179.055	0.195581	0.252911	2.12021	0.00185917	0.306148
l-gulonolactone	68.6771	177.04	1.46111	1.9223	1.98994	0.00217073	0.306148
adenine	169.799	134.046	0.178106	0.282232	2.01218	0.00230572	0.306148
cholestane-3,5,6-triol, (3beta ,5alpha ,6beta)-	1781.33	441	0.0299718	0.0474175	2.02898	0.00304866	0.31814
lysope(0:0/22:1(13z))	212.183	536.371	0.012867	0.0176546	2.03003	0.00337871	0.31814
isoleucyl-leucine	205.416	245.186	0.00166288	0.00295949	2.04597	0.00346094	0.31814
l-isoleucine	528.513	130.086	0.0514081	0.0622506	1.93015	0.00515867	0.44033
deoxythymidine diphosphate-l-rhamnose	278.437	549.085	0.000117677	0.00021287	1.91562	0.00656961	0.484825
pc(24:1(15z)/14:0)	44.516	816.642	0.000335336	0.000211912	1.96774	0.00713105	0.484825
hydroxyprolyl-hydroxyproline	437.719	245.114	0.0173444	0.00880059	1.78943	0.00724233	0.484825
5'-methylthioadenosine	87.8232	296.082	0.00631043	0.0124368	1.96075	0.00731451	0.484825
11-beta-prostaglandin-f-2-alpha 1	1482.13	151	0.000575999	0.000814057	1.89814	0.00770851	0.484825
diacetone alcohol	673.868	115.075	0.0225521	0.0299318	1.84921	0.00855008	0.510867
l-allothreonine 1	705.852	131	0.0078664	0.0105963	1.78269	0.00941185	0.525391
n-[(3a,5b,7a,12a)-3,12-dihydroxy-24-oxo-7-(sulfooxy)cholan-24-yl]-glycine	114.336	546.279	0.00644654	0.0114885	1.76683	0.0100537	0.525391
linoleic acid	37.1343	279.233	16.0182	20.3844	1.81985	0.0105518	0.525391
4-hydroxy-2-butenoic acid gamma-lactone	50.1717	85.0291	0.0019305	0.00314654	1.92624	0.0112136	0.536009
3-[(cyanophenylmethyl)amino]-3-oxopropanoic acid	227.202	219.077	0.000244084	0.000438384	1.91948	0.0118642	0.545298
cystine	1276.69	218	0.00351126	0.00622042	1.74263	0.0126992	0.562056
resolvin d1	41.0609	375.221	0.238654	0.293097	1.78638	0.0137933	0.569269
fames-c18	1192.63	86	0.00157264	0.00204048	1.78706	0.014555	0.569269
n,n-dimethylsphingosine	33.2413	328.321	0.0101512	0.00807817	1.83123	0.0150698	0.569269
oleic acid	213.766	281.248	0.191654	0.241342	1.81673	0.0159668	0.569269
erythrono-1,4-lactone	68.6773	117.018	0.369274	0.524911	1.71304	0.0160437	0.569269
oleamide	132.3	282.28	0.0110417	0.008886	1.77665	0.0161454	0.569269
3-(4-hydroxyphenyl)-1-propanol	34.3443	153.091	0.00590522	0.00976911	1.76995	0.0161968	0.569269
lysope(18:2(9z,12z)/0:0)	222.248	478.293	0.316822	0.455965	1.81352	0.0183288	0.578964
(5r,6s)-5,6-epoxy-7-megastigmen-9-one	572.36	209.154	0.0170318	0.0183109	1.69502	0.0186421	0.578964
pc(22:5(7z,10z,13z,16z,19z)/20:1(11z))	151.434	862.632	0.00918499	0.0137277	1.65412	0.0207611	0.578964
2-methyl-1,3-cyclohexadiene	33.2734	95.0861	0.0260711	0.0344736	1.69402	0.0218522	0.578964
12-hydroxydodecanoic acid	76.576	215.165	0.0418333	0.0692179	1.7157	0.0225298	0.578964
capric acid	37.0433	171.138	0.278511	0.368124	1.74675	0.0227643	0.578964
lactose 2	1454.4	132	0.00460376	0.00550629	1.67111	0.022794	0.578964
4-amino-2-methylenebutanoic acid	537.098	116.071	0.0539241	0.109297	1.67949	0.0232611	0.578964
lysope(20:2(11z,14z)/0:0)	218.874	506.324	0.0142162	0.0243381	1.69564	0.0235111	0.578964
4-methoxybenzyl glucoside	180.605	301.126	0.00722209	0.00607269	1.6004	0.0235865	0.578964
16-hydroxy hexadecanoic acid	56.2995	271.228	0.11455	0.171706	1.78132	0.0239421	0.578964
methyl 2-(10-heptadecenyl)-6-hydroxybenzoate	211.057	389.305	0.00272981	0.00396717	1.58413	0.0241687	0.578964
d-2,3-dihydroxypropanoic acid	103.52	105.018	0.127242	0.150727	1.67791	0.0244164	0.578964
lysope(16:1(9z)/0:0)	224.494	452.278	0.0187232	0.0259168	1.65617	0.0253956	0.578964
ononin	185.537	429.119	0.00341014	0.0018004	1.60394	0.0255786	0.578964
trans-hexadec-2-enoyl carnitine	198.642	398.327	0.0677932	0.0476078	1.69102	0.0270705	0.578964
muramic acid	241.543	250.093	0.0456283	0.0524389	1.74137	0.0274491	0.578964
5-aminovaleric acid lactam	510.792	174	0.00280061	0.00389866	1.72716	0.0283048	0.578964
n-methyl-l-glutamic acid	32.6754	160.061	0.0664198	0.121146	1.72964	0.0286372	0.578964
d-ribose	100.182	149.044	1.44129	1.75851	1.55811	0.0286941	0.578964
dg(20:3(8z,11z,14z)/16:1(9z)/0:0)	29.8729	617.516	0.00939069	0.0118026	1.71334	0.028789	0.578964
lysopc(18:2(9z,12z))	215.529	520.339	1.66675	2.26674	1.77413	0.0294319	0.578964
3-methyl-5-pentyl-2-furanundecanoic acid	222.252	337.274	0.0159361	0.0219859	1.7652	0.0295538	0.578964
choline	402.868	104.108	0.0155152	0.0218933	1.54035	0.0302153	0.580591
pc(22:2(13z,16z)/20:3(5z,8z,11z))	152.532	864.647	0.00210363	0.00356549	1.6101	0.0311482	0.580591
gentiobiose 2	1525.39	204	0.00366114	0.00461586	1.58258	0.0316535	0.580591
serine 2	591.71	57	0.0149336	0.0181867	1.56101	0.0332277	0.580591
lipoic acid	1104.43	71	0.00378973	0.00538065	1.61614	0.0346553	0.580591
glycerylphosphorylethanolamine	412.161	216.064	0.00956092	0.0132144	1.59504	0.0351918	0.580591
pc(22:6(4z,7z,10z,13z,16z,19z)/15:0)	116.066	792.554	0.005238	0.0068043	1.59572	0.0354411	0.580591
isomaltose 1	1539.46	361	0.00160838	0.00195146	1.53155	0.0356107	0.580591
caprylic acid	56.3008	143.107	0.316919	0.413582	1.6899	0.0358259	0.580591
pc(22:6(4z,7z,10z,13z,16z,19z)/22:2(13z,16z))	149.178	886.632	0.0140597	0.0257403	1.54924	0.0358472	0.580591
sm(d18:0/14:0)	204.303	677.553	0.000765121	0.00126741	1.57645	0.036189	0.580591
hexadecyl ferulate	78.3401	419.317	0.000883367	0.00252422	1.63979	0.036248	0.580591
9-fluorenone 1	1094.2	85	0.0123158	0.0145324	1.4866	0.0375087	0.580591
dihydrolipoate	49.5374	207.05	1.23579	1.49488	1.48137	0.0377501	0.580591
n-cyclohexylformamide 1	615.912	71	0.0246784	0.0289607	1.52998	0.0378963	0.580591
4',6'-dihydroxy-2'-methoxyacetophenone 6'-glucoside	63.6555	345.12	0.000314948	0.000197103	1.54843	0.0393261	0.583201
phenol	49.041	95.061	0.0025247	0.00299551	1.41719	0.0406306	0.583201
2-amino-3-methylbenzoate	255.44	152.071	0.0109652	0.0126418	1.57259	0.0407692	0.583201
glycylalanylprolylmethionylphenylalanylvalinamide	214.413	620.324	0.0163666	0.0201047	1.66967	0.041292	0.583201
ethanolamine	603.876	174	0.103931	0.145197	1.67542	0.0413947	0.583201
2'-o-methyladenosine	272.306	280.104	0.0215378	0.0427298	1.51679	0.0416203	0.583201
montecristin	168.866	575.504	0.0104218	0.0137973	1.68214	0.0420967	0.583201
lysopc(20:3(5z,8z,11z))	212.181	546.356	0.199011	0.280244	1.56868	0.0421763	0.583201
2-o-(5,8,11,14,17-eicosapentaenoyl)-1-o-hexadecylglycero-3-phosphocholine	91.816	766.576	0.00641655	0.00365624	1.58554	0.0430934	0.583201
sclareol	39.8984	307.264	1.80107	2.29832	1.54858	0.0434351	0.583201
l-lysine	544.43	145.097	0.680276	0.781185	1.55128	0.0439505	0.583565
lysope(0:0/14:0)	227.92	426.263	0.00244124	0.00331134	1.71078	0.0475614	0.613962
pc(24:1(15z)/18:4(6z,9z,12z,15z))	85.0741	864.647	0.000732292	0.00129595	1.54153	0.0477812	0.613962
lysope(18:1(9z)/0:0)	221.122	480.309	1.05991	1.3402	1.60886	0.04837	0.614917
octadecanamide	118.791	284.295	0.0152125	0.00610737	1.66421	0.0495273	0.615255
ribitol	241.061	151.06	2.10261	2.26126	1.65731	0.0496982	0.615255
1 Name of the metabolite obtained by qualitative analysis
2 Retention time
3 Quantitative ions
4 CMR Mean value of relative peak area
5 CMB Mean value of relative peak area
6 Variable importance in the projection value based on OPLS-DA model
7 P-value obtained by t-test for metabolite in this comparison
8 Multiple hypothesis-testing corrected P-values

## Sheet: Table S7
Table S7 Differential metabolites between SCB and SCR groups
Peak1	rt2	m/z3	MeanSCR4	MeanSCB5	VIP6	P-value7	Q-value8
leucyl-phenylalanine	193.002	279.171	0.00182506	0.00372316	2.40206	0.000518622	0.30858
lysope(0:0/14:0)	227.92	426.263	0.00299283	0.00221755	2.34522	0.000811823	0.322023
lysopc(16:1(9z)/0:0)	217.768	494.325	0.607861	0.447292	2.30102	0.00153376	0.456294
cystine	1276.69	218	0.00470732	0.00978799	2.5004	0.0020687	0.49235
n-acetyl-l-aspartic acid	418.364	174.04	0.493467	0.199222	2.23813	0.00261987	0.519608
stearic acid	1253.77	117	0.952037	1.2539	2.16126	0.00311085	0.528844
5'-methylthioadenosine	87.8232	296.082	0.00427254	0.00994535	2.22615	0.00385498	0.573428
pc(20:4(8z,11z,14z,17z)/p-18:0)	92.3935	794.607	0.0222758	0.0389964	2.28241	0.00458333	0.597206
hypoxanthine	194.128	137.046	0.0346505	0.0221475	2.1645	0.00523971	0.597206
sphinganine	54.662	302.306	0.168288	0.118996	2.19985	0.00587988	0.597206
cholesterol sulfate	24.6777	465.304	0.63469	1.12251	2.13246	0.00618914	0.597206
2-deoxy-d-galactose 2	980.856	217	0.00139606	0.00180796	2.0788	0.00674328	0.597206
pc(20:1(11z)/14:0)	162.634	760.582	10.4153	11.3687	2.1324	0.00702595	0.597206
octanal 2	483.673	141	0.0150713	0.00950144	2.16603	0.00971249	0.691894
dodecanoic acid	48.407	199.17	0.508135	0.683119	2.00042	0.0109183	0.691894
kaurenoic acid methyl ester	65.9589	317.248	0.000762103	0.00129825	2.06703	0.01119	0.691894
6-phosphogluconic acid	1334.64	318	0.00278255	0.00453775	2.11822	0.0114715	0.691894
maleamate 3	773.664	57	0.0021898	0.00274007	2.05273	0.0116285	0.691894
octanal 1	480.107	83	0.026778	0.022697	2.00049	0.0130687	0.740561
octahydro-2h-1-benzopyran-2-one	37.7775	155.107	0.00817904	0.0150846	2.08312	0.0159538	0.820191
n-gamma-glutamylglutamine	456.44	276.12	0.00139534	0.00200999	1.99767	0.0167949	0.820191
pc(14:0/14:0)	170.483	678.509	0.00426661	0.00292277	1.77597	0.0188677	0.820191
pc(22:5(7z,10z,13z,16z,19z)/22:5(7z,10z,13z,16z,19z))	148.07	882.601	0.00138393	0.000594826	1.92355	0.0192986	0.820191
hesperitin 1	1574.3	221	0.000956254	0.000834888	1.80021	0.0203753	0.825904
dibenzofuran	840.408	71	0.00430302	0.00506853	1.82801	0.0215475	0.825904
prolyl-arginine	461.086	272.173	0.00809894	0.00405958	1.86043	0.0215625	0.825904
9-fluorenone 1	1094.2	85	0.0133197	0.0154913	1.96188	0.0222092	0.825904
oleoyl glycine	59.1389	340.283	0.0012381	0.00073723	1.86402	0.0232472	0.838307
2-keto-isovaleric acid 1	462.719	71	0.0170823	0.0202541	1.96141	0.0259136	0.870465
citric acid	1006.14	273	0.0705275	0.0993062	1.81772	0.0263334	0.870465
lysopc(14:0/0:0)	221.124	468.308	0.341855	0.267894	1.8457	0.0286842	0.898268
stearoyl sphingomyelin	201.912	731.607	0.016829	0.0272473	1.71217	0.0317204	0.927133
n-ethylglycine	45.6384	104.071	0.00643346	0.00342	1.77291	0.0334509	0.927133
glucose-1-phosphate	972.672	217	0.0117307	0.0168215	1.81516	0.0339242	0.927133
methionine 1	808.596	176	0.0373755	0.0437738	1.80273	0.0342806	0.927133
n-cyclohexylformamide 1	615.912	71	0.0282122	0.033842	1.85217	0.0355373	0.939764
cholestane-3,5,6-triol, (3beta ,5alpha ,6beta)-	1781.33	441	0.0398314	0.0640067	1.90827	0.0396736	0.940995
pc(22:6(4z,7z,10z,13z,16z,19z)/22:2(13z,16z))	149.178	886.632	0.0138599	0.00742592	1.81522	0.0399489	0.940995
deoxyribose 1-phosphate	28.1466	213.005	0.0483262	0.0664674	1.66965	0.0404683	0.940995
pc(22:2(13z,16z)/20:3(5z,8z,11z))	152.532	864.647	0.00238155	0.00169608	1.70199	0.0407153	0.940995
sphingosine	74.9406	300.29	0.342828	0.167404	1.80489	0.0419484	0.940995
cycloleucine 2	552.563	140	0.00516218	0.00300312	1.6511	0.0449012	0.951171
isoleucyl-leucine	205.416	245.186	0.00175143	0.00348869	1.78473	0.0449407	0.951171
prolyl-alanine	353.716	187.108	0.0179648	0.0113797	1.71436	0.0455603	0.951171
20-hydroxy-3,7,11,15,23-pentaoxolanost-8-en-26-oic acid	182.837	529.285	0.00285961	0.0041928	1.69169	0.0479443	0.97092
1 Name of the metabolite obtained by qualitative analysis
2 Retention time
3 Quantitative ions
4 SCR Mean value of relative peak area
5 SCB Mean value of relative peak area
6 Variable importance in the projection value based on OPLS-DA model
7 P-value obtained by t-test for metabolite in this comparison
8 Multiple hypothesis-testing corrected P-values
